# Supplementary material for: Affective Computing and the Impact of Gender and Age
Source: PLoS One. 2016 Mar 3;11(3):e0150584. doi: 10.1371/journal.pone.0150584 (PMC4777379; doi:10.1371/journal.pone.0150584)
Supplement: S1 File — This excel file consists of 3 register tabs including Table A, the correlation analysis between the subject specific variables and the psychophysiological features. Table B, correlation analysis between the features for feature reduction. Table C, data for classification. (XLSX) [file pone.0150584.s001.xlsx]

## Sheet: Table 1 Correlation 
		Age	BAS total	BIS	male role	female role	neuroticism	extraversion
Age	r	1	-0.130349	-0.0493952	-0.140173	-,222*	-0.0666472	-,196*
	p		0.163121	0.598497	0.135136	0.0170186	0.469528	0.0311129			significant p<0,007
BAS total	r	-0.130349	1	-0.118502	,508**	,218*	-0.170928	,450**
	p	0.163121		0.205172	1.65193e-08	0.0229638	0.0741971	7.22861e-07
BIS	r	-0.0493952	-0.118502	1	-,381**	,243*	,544**	-,277**
	p	0.598497	0.205172		4.39017e-05	0.0107486	8.20814e-10	0.00328781
bsri_skm_mw	r	-0.140173	,508**	-,381**	1	,217*	-,464**	,494**
	p	0.135136	1.65193e-08	4.39017e-05		0.0195771	3.27863e-07	3.70957e-08
bsri_skf_mw	r	-,222*	,218*	,243*	,217*	1	0.10894	,349**
	p	0.0170186	0.0229638	0.0107486	0.0195771		0.257256	0.000174512
NEO_Neurotizismus	r	-0.0666472	-0.170928	,544**	-,464**	0.10894	1	-,509**
	p	0.469528	0.0741971	8.20814e-10	3.27863e-07	0.257256		3.37156e-09
NEO_Extraversion	r	-,196*	,450**	-,277**	,494**	,349**	-,509**	1
	p	0.0311129	7.22861e-07	0.00328781	3.70957e-08	0.000174512	3.37156e-09
N_RMSSD_neutral	r	-0.0405275	-0.0234846	0.0498556	0.0429507	-0.0218768	0.0471843	0.119278
	p	0.665781	0.810248	0.610072	0.663529	0.824693	0.621288	0.20827
N_RMSSD_HVHA	r	-0.0884683	-0.119462	0.0703491	-0.0740425	0.00686536	0.0347356	-0.111597
	p	0.322629	0.201498	0.453009	0.43162	0.94195	0.706441	0.222982
N_RMSSD_LVHA	r	-0.113555	,204*	-0.0387653	0.15018	,193*	0.076864	-0.0119206
	p	0.224859	0.0354143	0.691788	0.126228	0.0487116	0.42052	0.900276
N_RMSSD_HVLA	r	0.0142072	0.0331349	-0.0654653	-0.150024	-0.0458577	-0.0289401	0.00983617
	p	0.879687	0.734748	0.502894	0.126625	0.642274	0.761965	0.917646
N_RMSSD_LVLA	r	,272**	-0.109875	0.00347106	0.0119032	-0.125842	-0.119395	-0.00511618
	p	0.0032589	0.262196	0.97183	0.904541	0.203054	0.211981	0.957304
N_mean_RR_neutral	r	0.0622911	-0.133431	0.0768683	-0.174368	-0.000647559	0.0307882	-0.106212
	p	0.506514	0.170643	0.431307	0.0752381	0.994769	0.747261	0.262855
N_mean_RR_HVHA	r	-0.0735938	0.143785	-0.0493263	0.146431	-0.0549817	-0.0169607	-0.0530347
	p	0.432389	0.139529	0.613875	0.136079	0.577478	0.859121	0.576919
N_mean_RR_LVHA	r	-0.104078	0.160935	-0.09201	0.00949678	-0.00437558	0.0300381	-0.0191512
	p	0.26621	0.0977259	0.345895	0.923401	0.964665	0.753219	0.840436
N_mean_RR_HVLA	r	0.172778	-,230*	0.149987	-0.0844803	0.0370032	-0.00353353	0.0506333
	p	0.0636402	0.0169356	0.123075	0.391535	0.707839	0.970504	0.594313
N_mean_RR_LVLA	r	-0.075289	0.0245302	-0.0823507	0.0501303	0.00771205	-0.0558202	0.141435
	p	0.423884	0.802899	0.401343	0.613299	0.938068	0.560635	0.136882
N_std_RR_neutral	r	-0.0201322	0.0482777	0.00275303	0.119889	-0.0346696	-0.0563072	0.139227
	p	0.830154	0.621439	0.977548	0.223152	0.725506	0.555404	0.141367
N_std_RR_HVHA	r	-0.0459116	-0.0903305	0.0440288	-0.0994097	-0.0048221	0.00384119	-0.10705
	p	0.624568	0.354807	0.652489	0.312997	0.961062	0.967937	0.259088
N_std_RR_LVHA	r	0.0005052	0.105388	-0.0605292	0.0430747	0.111705	0.116186	-0.108099
	p	0.995706	0.279986	0.535697	0.662617	0.256589	0.222488	0.254421
N_std_RR_HVLA	r	-0.0998033	0.0572275	-0.0747989	-0.0147278	-0.0365175	-0.0196847	0.0568733
	p	0.286452	0.558216	0.443848	0.881462	0.711504	0.836786	0.549617
N_std_RR_LVLA	r	,242**	-0.11178	0.090306	-0.0386929	-0.0430718	-0.0502979	-0.0115008
	p	0.00916263	0.253961	0.357251	0.69656	0.664187	0.600101	0.904205
SCL_mean_raw_neutral	r	-,466**	0.0678175	0.020907	0.143579	0.0745276	-0.120127	0.0520076
	p	6.92941e-08	0.479424	0.827586	0.13454	0.439049	0.198985	0.577606
SCL_mean_raw_HVHA	r	-,394**	0.0555373	0.00469848	,184*	0.0570462	-0.115528	0.0427127
	p	4.51052e-06	0.55376	0.960077	0.0492737	0.544805	0.208931	0.641806
SCL_mean_raw_LVHA	r	-,462**	0.0649819	-0.00892552	0.166834	0.0439778	-0.15352	0.0593784
	p	9.60891e-08	0.498029	0.925925	0.0815058	0.64825	0.0999034	0.524815
SCL_mean_raw_HVLA	r	-,460**	0.0659515	0.0208215	0.156059	0.0731391	-0.135136	0.0561069
	p	1.0718e-07	0.491626	0.82828	0.103512	0.447646	0.148081	0.547942
SCL_mean_raw_LVLA	r	-,458**	0.0557249	0.0160314	0.162571	0.067508	-0.127384	0.0461069
	p	1.24524e-07	0.561305	0.86737	0.0897173	0.483464	0.172987	0.621567
SCL_std_raw_neutral	r	-,250**	0.00407241	,221*	-0.0442246	0.0911589	0.0112987	-0.00491121
	p	0.00576526	0.966164	0.0198776	0.646408	0.34357	0.904185	0.958088
SCL_std_raw_HVHA	r	-,319**	-0.0144665	0.0994097	0.0892502	0.153002	-0.0343229	0.135636
	p	0.000369183	0.880215	0.29924	0.353811	0.110538	0.714534	0.144806
SCL_std_raw_LVHA	r	-,186*	0.0282305	0.110177	0.0239536	0.108205	-0.15732	0.0278637
	p	0.0414775	0.768667	0.249669	0.803831	0.260503	0.0916888	0.76554
SCL_std_raw_HVLA	r	-,246**	0.0103633	0.0975491	0.0602012	0.123193	-0.0338243	0.0806401
	p	0.00646571	0.914035	0.308421	0.532135	0.199777	0.718505	0.387423
SCL_std_raw_LVLA	r	-,236**	-0.0124234	0.160589	0.0577984	0.106033	-0.0116197	0.0606097
	p	0.00914645	0.897032	0.0922398	0.548659	0.27025	0.901476	0.51624
SCL_mean_fd_raw_neutral	r	-,345**	0.0277226	0.0717472	0.105256	0.12825	-0.011228	0.121982
	p	0.000104234	0.772715	0.454272	0.273796	0.181793	0.904781	0.190139
SCL_mean_fd_raw_HVHA	r	-,347**	0.0217313	0.0651782	0.105758	0.126661	-0.0176946	0.129873
	p	9.74369e-05	0.8209	0.49673	0.271499	0.187311	0.850463	0.162827
SCL_mean_fd_raw_LVHA	r	-,337**	0.0237981	0.0474809	0.116505	0.11643	-0.0405623	0.127416
	p	0.000157059	0.804192	0.6207	0.225479	0.225778	0.665512	0.170996
SCL_mean_fd_raw_HVLA	r	-,331**	0.03248	0.0552327	0.106467	0.122185	-0.0244868	0.123011
	p	0.000213236	0.735052	0.564774	0.268283	0.203508	0.794159	0.1864
SCL_mean_fd_raw_LVLA	r	-,336**	0.0188333	0.0540936	0.107013	0.123028	-0.0205532	0.12132
	p	0.000164726	0.84446	0.572841	0.26582	0.200384	0.826658	0.192575
SCL_n_maxi_neutral	r	-0.0258299	-0.0290309	-0.00716854	-0.0258574	0.045048	0.0218332	0.0260324
	p	0.778537	0.762301	0.940476	0.788591	0.64028	0.816047	0.780546
SCL_n_maxi_HVHA	r	-0.0526361	-0.0420252	-0.0775853	-0.0122024	-0.0136773	-0.0314291	-0.0828876
	p	0.566384	0.661427	0.418297	0.899318	0.887225	0.737686	0.374287
SCL_n_maxi_LVHA	r	0.103443	0.0723786	-0.140856	0.0318289	-,199*	-0.0208809	-0.0657451
	p	0.25886	0.4503	0.140326	0.741328	0.037276	0.823938	0.481265
SCL_n_maxi_HVLA	r	-0.087998	0.0521065	0.178656	-0.141225	0.102674	0.0623384	0.0373221
	p	0.337159	0.587039	0.0606447	0.141117	0.285802	0.506191	0.689521
SCL_n_maxi_LVLA	r	0.0612746	-0.0192405	0.048505	0.178282	0.053459	-0.0336712	0.0976635
	p	0.504356	0.84114	0.613176	0.0624013	0.579117	0.719727	0.294843
SCL_n_mini_neutral	r	0.115928	-0.0442496	-0.0272342	0.00283503	-0.0266181	0.02284	0.0196886
	p	0.205427	0.644693	0.776614	0.97655	0.782523	0.807725	0.833123
SCL_n_mini_HVHA	r	-0.0949957	0.121211	-0.0144692	0.140867	0.103942	-0.0927339	0.0478011
	p	0.299991	0.205064	0.880193	0.142139	0.279861	0.322128	0.608798
SCL_n_mini_LVHA	r	-0.0552763	0.0513628	-0.11065	0.0772778	-0.0249105	0.0115475	0.0310346
	p	0.547048	0.592395	0.247629	0.422299	0.796161	0.902086	0.739764
SCL_n_mini_HVLA	r	-0.0310676	0.0683531	0.121572	-0.0998641	0.0312886	0.0661573	0.00829835
	p	0.735153	0.475953	0.203708	0.299263	0.745569	0.480441	0.929242
SCL_n_mini_LVLA	r	0.0767034	-0.165373	0.0281861	-0.0834103	-0.100993	-0.0131398	-0.100546
	p	0.403035	0.0828194	0.769021	0.386308	0.293805	0.888666	0.280751
SCL_n_extrema_neutral	r	0.0210878	-0.0493343	-0.0170683	-0.0298153	0.0200412	0.0514025	0.0124843
	p	0.818416	0.607114	0.858877	0.757168	0.835375	0.5837	0.893724
SCL_n_extrema_HVHA	r	-0.085452	0.0362851	-0.0633572	0.0913871	0.0538387	-0.0773655	-0.0259509
	p	0.351378	0.705368	0.508858	0.342358	0.576421	0.409107	0.781216
SCL_n_extrema_LVHA	r	0.0448058	0.0855309	-0.129456	0.0719227	-0.138915	-0.00588243	-0.0327388
	p	0.625555	0.372093	0.175682	0.455255	0.147803	0.950029	0.726026
SCL_n_extrema_HVLA	r	-0.0571956	0.0626772	0.149516	-0.147859	0.0756727	0.0491661	0.04044
	p	0.533198	0.513426	0.117294	0.123187	0.43203	0.600197	0.665083
SCL_n_extrema_LVLA	r	0.0784973	-0.10132	0.0500895	0.0638017	-0.0313419	-0.0272522	0.010275
	p	0.392092	0.290001	0.601615	0.50785	0.74515	0.771518	0.912448
SCL_mean_amp_maxi_neutral	r	-0.0174233	0.00325183	0.0251093	-0.0564766	0.00838819	0.0646767	0.00559122
	p	0.849559	0.972979	0.793638	0.557853	0.930693	0.49034	0.952291
SCL_mean_amp_maxi_HVHA	r	-0.0232295	-,228*	0.075754	-0.155157	-0.0512817	-0.0938253	0.0231318
	p	0.800341	0.0162432	0.4294	0.105548	0.594689	0.316441	0.804478
SCL_mean_amp_maxi_LVHA	r	,242**	,210*	-0.102467	0.150228	0.0174971	-0.100481	-0.0170385
	p	0.00759932	0.0268787	0.284548	0.117229	0.856031	0.283174	0.85532
SCL_mean_amp_maxi_HVLA	r	-0.113426	0.0660681	-0.05911	0.0330513	-0.0387254	-0.021857	-0.0191191
	p	0.215444	0.490858	0.537728	0.731765	0.687929	0.815851	0.837883
SCL_mean_amp_maxi_LVLA	r	-0.0812296	-0.0121803	0.0293677	0.0539426	0.0393614	0.137493	0.0228938
	p	0.375771	0.899036	0.759626	0.575684	0.683076	0.141072	0.806451
SCL_mean_amp_mini_neutral	r	-0.028113	0.0525133	0.0721704	-0.0191893	0.119938	0.142548	-0.00714193
	p	0.759533	0.58412	0.451608	0.842279	0.212007	0.126894	0.939082
SCL_mean_amp_mini_HVHA	r	-0.00630744	-0.176334	-0.0043659	-0.0953446	-0.0222651	-0.0684911	0.0522507
	p	0.945258	0.0641269	0.963727	0.321774	0.817409	0.465059	0.575826
SCL_mean_amp_mini_LVHA	r	,194*	0.0442197	-0.0815697	0.00514232	-0.049749	-0.0845848	-0.0809478
	p	0.0327306	0.644917	0.394724	0.957479	0.605763	0.366654	0.385609
SCL_mean_amp_mini_HVLA	r	-,193*	0.163186	-0.0372851	0.0534766	-0.00517248	-0.065224	0.0339779
	p	0.0342231	0.0870264	0.697637	0.578992	0.95723	0.486669	0.716093
SCL_mean_amp_mini_LVLA	r	0.0106589	-0.0777898	0.0548692	0.04879	-0.0332135	0.100373	0.00283527
	p	0.907626	0.417068	0.567342	0.612737	0.730499	0.283698	0.975797
SCL_integral_sum_neutral	r	0.0118912	0.0494363	0.027196	0.0506027	0.035738	0.0417818	-0.0197411
	p	0.897002	0.606369	0.776919	0.599584	0.710891	0.656085	0.832684
SCL_integral_sum_HVHA	r	-0.0395497	-0.0713419	0.0354558	-0.0831211	0.0286448	-0.0330666	0.0401563
	p	0.666687	0.456832	0.711802	0.387963	0.766422	0.724555	0.667292
SCL_integral_sum_LVHA	r	,207*	0.0995348	-0.0223337	0.0255182	-0.132199	-0.166293	0.0234669
	p	0.0225684	0.298629	0.816021	0.7913	0.168598	0.0744112	0.801704
SCL_integral_sum_LVLA	r	-0.0581648	-0.0522151	-0.00241919	0.0967132	0.0995568	0.0181542	0.0629928
	p	0.526271	0.58626	0.979896	0.314845	0.300759	0.846626	0.49985
SCL_integral_sum_HVLA	r	-0.0958135	0.0531984	-0.0308867	-0.034029	-0.0565255	0.140255	-0.0922896
	p	0.295831	0.579218	0.747601	0.724145	0.557512	0.133184	0.32234
SCL_slope_regression_neutral	r	0.173	-0.0156268	-0.082675	-0.00259426	-0.17377	-0.0436836	-0.0906145
	p	0.0577511	0.870688	0.388328	0.978541	0.0694423	0.641492	0.331238
SCL_slope_regression_HVHA	r	-0.013288	-,197*	,222*	-0.0736307	-0.0266408	0.00458243	-0.0409707
	p	0.884981	0.038549	0.0193169	0.444592	0.782342	0.961063	0.660957
SCL_slope_regression_LVHA	r	0.0685078	0.162039	-0.0839065	0.0460976	0.156871	0.0345769	-0.0340908
	p	0.45528	0.0892977	0.381276	0.632503	0.101706	0.712514	0.715189
SCL_slope_regression_HVLA	r	-,346**	0.129859	-0.0896776	0.0496885	-0.00133855	-0.0983607	0.158186
	p	9.96746e-05	0.174329	0.349271	0.606202	0.988927	0.293509	0.0884904
SCL_slope_regression_LVLA	r	0.0803077	-0.115827	0.0458345	-0.0350166	0.0644686	0.101932	0.0214479
	p	0.381231	0.226058	0.632877	0.716476	0.503416	0.276244	0.818457
Corr_mean_neutral	r	-0.179847	,201*	-0.144941	0.0374806	-0.0350811	-0.139169	0.057324
	p	0.0625332	0.0440118	0.148134	0.711216	0.728961	0.163011	0.565191
Corr_mean_HVHA	r	0.16209	-0.0105118	-0.134061	0.0841096	0.0215319	-0.0317843	0.0152039
	p	0.0937398	0.916907	0.181363	0.405411	0.831611	0.751145	0.878849
Corr_mean_LVHA	r	,204*	-0.0893273	0.0830759	0.00576087	-0.0855168	-0.0180853	0.0414151
	p	0.0342008	0.374362	0.408838	0.954637	0.397571	0.856826	0.677874
Corr_mean_HVLA	r	-0.0302155	0.0468286	0.0588727	-0.0129932	-0.00717761	0.0449377	-0.0434433
	p	0.756238	0.641918	0.558678	0.897909	0.943498	0.653806	0.663036
Corr_mean_LVLA	r	-,222*	-0.114565	0.106257	-0.113369	0.124451	0.13219	-0.0721761
	p	0.0210745	0.253956	0.29025	0.261413	0.217327	0.185364	0.468751
Zyg_mean_neutral	r	0.0511681	0.10868	-0.153243	-0.0792804	-0.137998	0.170888	-0.118102
	p	0.59895	0.279327	0.126029	0.432998	0.17094	0.0859297	0.234778
Zyg_mean_HVHA	r	-0.110737	0.0955683	0.0350816	0.0507871	0.0419795	-0.120377	0.18407
	p	0.253899	0.341771	0.727627	0.615801	0.678362	0.228146	0.0627095
Zyg_mean_LVHA	r	0.168318	0.00461878	-0.0522112	0.122545	0.0953747	-0.0953451	0.0160522
	p	0.0816301	0.963437	0.604082	0.224509	0.345216	0.340466	0.872145
Zyg_mean_HVLA	r	-0.117401	-0.0498046	0.0298488	-0.00474989	0.0460195	-0.0369024	0.0237498
	p	0.226257	0.620878	0.766994	0.962591	0.649361	0.712703	0.811783
Zyg_mean_LVLA	r	0.0503264	-0.178208	0.141908	-0.11487	-0.0785286	0.133191	-0.166668
	p	0.604982	0.0745894	0.156898	0.255106	0.437387	0.182027	0.0924435

## Sheet:  Table 2 Correlation
		RMSSD(ms)	mean_RR(ms)	std_RR(ms)	mean_HR	std_HR	SCL_mean_raw	SCL_std_raw	SCL_mean_fd_raw	SCL_mean_fd_z	SCL_mean_sd_raw	SCL_mean_sd_z	SCL_n_maxi	SCL_n_mini	SCL_n_extrema	SCL_mean_amp_maxi	SCL_mean_amp_mini	SCL_integral_sum	SCL_slope_regression	ctw2d	ztw2d
RMSSD(ms)	Pearson-Korrelation	1	0.15	0.717	-0.154	0.654	-0.00115549	-0.0207151	-0.000516297	-0.000516297	-0.000388606	-0.000388606	-0.00662288	0.061	0.0360607	-0.0441526	-0.0262603	0.000262372	0.0501348	-0.069	0.0549719
mean_RR(ms)	Pearson-Korrelation	,150**	1	0.0203584	-0.997	-0.151	0.00599956	-0.0286168	0.00338509	0.00338509	0.00315623	0.00315623	-0.097	-0.0492311	-0.082	-0.115	-0.11	-0.108	-0.091	0.00528686	-0.079
std_RR(ms)	Pearson-Korrelation	,717**	0.0203584	1	-0.0221575	0.964	-0.00956128	0.0155916	-0.0104617	-0.0104617	-0.0101662	-0.0101662	0.0128796	0.07	0.0527498	-0.0436526	-0.0198524	0.000606794	0.065	-0.07	0.074
mean_HR	Pearson-Korrelation	-,154**	-,997**	-0.0221575	1	0.149	-0.00635385	0.0286619	-0.0036128	-0.0036128	-0.00335682	-0.00335682	0.095	0.0511353	0.082	0.116	0.109	0.107	0.094	-0.00331665	0.085
std_HR	Pearson-Korrelation	,654**	-,151**	,964**	,149**	1	-0.00937936	0.0188505	-0.0104621	-0.0104621	-0.0101477	-0.0101477	0.0276688	0.076	0.063	-0.024754	-0.00118303	0.0131935	0.079	-0.08	0.087
SCL_mean_raw	Pearson-Korrelation	-0.00115549	0.00599956	-0.00956128	-0.00635385	-0.00937936	1	0.513	0.708	0.708	0.684	0.684	0.0187127	0.0135304	0.0163736	0.0217239	0.0249279	0.0125087	0.00971112	-0.000868946	-0.00508661
SCL_std_raw	Pearson-Korrelation	-0.0207151	-0.0286168	0.0155916	0.0286619	0.0188505	,513**	1	0.358	0.358	0.342	0.342	0.0463142	-9.48188e-06	0.0229908	0.198	0.216	0.059	0.156	-0.0253056	0.0137368
SCL_mean_fd_raw	Pearson-Korrelation	-0.000516297	0.00338509	-0.0104617	-0.0036128	-0.0104621	,708**	,358**	1	1	0.999	0.999	0.0127017	0.00536927	0.00911713	0.0178412	0.0192772	0.0116754	0.00459103	-0.00360793	-0.00240566
SCL_mean_fd_z	Pearson-Korrelation	-0.000516297	0.00338509	-0.0104617	-0.0036128	-0.0104621	,708**	,358**	1,000**	1	0.999	0.999	0.0127017	0.00536927	0.00911713	0.0178412	0.0192772	0.0116754	0.00459103	-0.00360793	-0.00240566
SCL_mean_sd_raw	Pearson-Korrelation	-0.000388606	0.00315623	-0.0101662	-0.00335682	-0.0101477	,684**	,342**	,999**	,999**	1	1	0.012895	0.00556067	0.00940581	0.0179868	0.0195197	0.011904	0.00516782	-0.00363683	-0.00226895
SCL_mean_sd_z	Pearson-Korrelation	-0.000388606	0.00315623	-0.0101662	-0.00335682	-0.0101477	,684**	,342**	,999**	,999**	1,000**	1	0.012895	0.00556067	0.00940581	0.0179868	0.0195197	0.011904	0.00516782	-0.00363683	-0.00226895
SCL_n_maxi	Pearson-Korrelation	-0.00662288	-,097**	0.0128796	,095**	0.0276688	0.0187127	0.0463142	0.0127017	0.0127017	0.012895	0.012895	1	0.511	0.879	0.36	0.484	0.293	0.324	-0.0161045	0.0182037
SCL_n_mini	Pearson-Korrelation	,061*	-0.0492311	,070*	0.0511353	,076*	0.0135304	-9.48188e-06	0.00536927	0.00536927	0.00556067	0.00556067	,511**	1	0.841	0.079	0.25	0.077	0.41	0.0373175	0.0327569
SCL_n_extrema	Pearson-Korrelation	0.0360607	-,082**	0.0527498	,082**	,063*	0.0163736	0.0229908	0.00911713	0.00911713	0.00940581	0.00940581	,879**	,841**	1	0.255	0.42	0.216	0.414	0.00203061	0.0301014
SCL_mean_amp_maxi	Pearson-Korrelation	-0.0441526	-,115**	-0.0436526	,116**	-0.024754	0.0217239	,198**	0.0178412	0.0178412	0.0179868	0.0179868	,360**	,079**	,255**	1	0.821	0.668	0.309	-0.0441727	-0.0508552
SCL_mean_amp_mini	Pearson-Korrelation	-0.0262603	-,110**	-0.0198524	,109**	-0.00118303	0.0249279	,216**	0.0192772	0.0192772	0.0195197	0.0195197	,484**	,250**	,420**	,821**	1	0.538	0.42	-0.0316806	-0.0216853
SCL_integral_sum	Pearson-Korrelation	0.000262372	-,108**	0.000606794	,107**	0.0131935	0.0125087	,059*	0.0116754	0.0116754	0.011904	0.011904	,293**	,077**	,216**	,668**	,538**	1	0.113	-0.0186867	-0.0563068
SCL_slope_regression	Pearson-Korrelation	0.0501348	-,091**	,065*	,094**	,079**	0.00971112	,156**	0.00459103	0.00459103	0.00516782	0.00516782	,324**	,410**	,414**	,309**	,420**	,113**	1	0.0188383	0.081
ctw2d	Pearson-Korrelation	-,069*	0.00528686	-,070*	-0.00331665	-,080*	-0.000868946	-0.0253056	-0.00360793	-0.00360793	-0.00363683	-0.00363683	-0.0161045	0.0373175	0.00203061	-0.0441727	-0.0316806	-0.0186867	0.0188383	1	-0.138
ztw2d	Pearson-Korrelation	0.0549719	-,079*	,074*	,085**	,087**	-0.00508661	0.0137368	-0.00240566	-0.00240566	-0.00226895	-0.00226895	0.0182037	0.0327569	0.0301014	-0.0508552	-0.0216853	-0.0563068	,081**	-,138**	1

## Sheet: Table 3 Classification
ID	Age	Gender	RMSSD	mean_RR	std_RR	SCL_mean_raw	SCL_std_raw	SCL_mean_fd_raw	SCL_n_maxi	SCL_n_mini	SCL_n_extrema	SCL_mean_amp_maxi	SCL_mean_amp_mini	SCL_integral_sum	SCL_slope_regression	Corr_amp	Zyg_amp	LABEL
1	24	1	-0.0698795	0.107915	-0.666955	2.49365	0.0157994	0.0003526	-1.01419	-0.774597	-1.057	-0.801916	-0.849563	-0.936235	-0.463861	1.206	-0.9358	neutral
1	24	1	-1.2452	-1.62322	-1.06168	2.48495	0.0439079	0.000358987	1.52128	1.1619	1.58549	1.19815	1.38504	-1.117	2.58752	0.1986	0.1009	HVHA
1	24	1	-1.45025	-0.0926812	-0.680449	2.35405	0.0100275	0.000303731	-1.01419	-0.774597	-1.057	-0.782507	-1.06555	-0.129811	-0.459116	-0.9829	-0.0331	LVHA
1	24	1	-0.810485	-1.64755	-1.06422	2.33742	0.00755531	0.000299372	0.253546	1.1619	0.704664	-0.567345	-0.351997	-0.250185	-0.297758	-1.0689	-1.7979	HVLA
1	24	1	0.840523	1.67846	1.97557	2.49772	0.0331123	0.000354131	-1.01419	-0.774597	-1.057	-0.55749	-0.557235	-0.441377	-0.664523	-0.5788	-0.3519	LVLA
1	24	1	1.10788	0.56889	-0.188877	2.42467	0.0102596	0.000328068	1.52128	-0.774597	0.704664	0.423071	0.758373	0.975188	-0.741004	0.3513	0.4732	neutral
1	24	1	1.33553	0.0674055	1.17711	2.27724	0.00586591	0.000279661	0.253546	1.1619	0.704664	-0.96628	-0.70279	-0.861024	-0.248374	0.4105	2.0796	HVHA
1	24	1	0.797892	-0.00628399	0.675293	2.63408	0.0402459	0.000409697	0.253546	-0.774597	-0.176166	1.40324	1.22746	1.59739	0.260584	-0.0761	0.3166	HVLA
1	24	1	-0.571073	0.33827	-0.221626	2.41261	0.0224327	0.000321713	0.253546	1.1619	0.704664	1.41702	1.12747	1.49836	0.591834	-1.2496	0.2941	LVLA
1	24	1	0.0650622	0.608792	0.055836	2.27513	0.0115361	0.000277321	-1.01419	-0.774597	-1.057	-0.765941	-0.971201	-0.33531	-0.565304	1.7898	-0.1457	LVHA
2	37	1	0.831546	-2.05481	1.26504	4.79022	0.0644301	0.00225231	-0.10056	0.176166	0	0.970579	1.54677	0.745962	0.57344	0.4441	0.2591	neutral
2	37	1	-0.980257	0.7653	-1.23978	5.42564	0.0618302	0.00244214	1.91064	0.176166	1.5	0.688682	0.786117	0.705619	0.694205	-2.4842	2.2955	HVHA
2	37	1	-0.45843	-0.359383	-0.6793	5.13616	0.0991531	0.00238694	-1.10616	-1.58549	-1.5	1.37754	0.899673	0.177569	0.412678	1.1068	-0.6599	LVHA
2	37	1	1.63665	-0.122678	1.21111	4.94068	0.0332872	0.00227201	-1.10616	0.176166	-0.75	0.340252	-0.769492	1.54711	0.607775	0.6999	-0.2135	neutral
2	37	1	-1.19849	0.62331	-0.851404	5.41693	0.0408777	0.00242456	-0.10056	0.176166	0	0.334924	-0.194204	0.169612	-0.44716	-0.7366	1.0018	HVHA
2	37	1	0.0204537	0.56748	-0.14109	5.11916	0.0117912	0.00225189	0.905042	0.176166	0.75	0.705439	1.20675	0.552941	0.871252	-0.0807	-0.2725	HVLA
2	37	1	0.148523	0.580784	0.43542	4.51163	0.02173	0.00216183	-0.10056	0.176166	0	-1.19294	-0.645898	-1.84253	-0.54807	0.4582	-0.6483	LVLA
3	25	1	0.953895	-1.15871	0.323872	10.5495	0.172073	0.00428388	-0.364399	-1.89737	-1.54349	0.587585	0.687681	0.181292	-1.37497	1.6558	1.8485	neutral
3	25	1	-1.58193	1.11376	0.0415472	9.97098	0.0627309	0.00386772	-0.364399	-0.316228	-0.514496	0.198448	-0.113786	-0.904323	1.30007	-0.2772	-2.2721	HVHA
3	25	1	-0.0153675	0.418952	-0.395145	9.87286	0.0286278	0.0039871	-0.364399	1.26491	0.514496	0.255676	0.790065	0.252799	0.889418	0.3667	-0.1045	LVHA
3	25	1	-0.0380147	-1.31132	-1.19343	9.55167	0.0534158	0.0036637	-0.364399	-0.316228	-0.514496	1.0279	0.518791	1.51285	0.00896289	-0.0615	0.2753	HVLA
3	25	1	-1.65739	-1.18222	-1.87729	10.501	0.254988	0.00412747	-1.57906	-0.316228	-1.54349	1.47119	0.730433	0.579472	-0.737853	0.3028	-0.1747	LVLA
3	25	1	0.154047	-0.0126843	0.25336	10.3315	0.0303345	0.0038229	2.06493	-0.316228	1.54349	-0.701622	-0.624237	0.220699	-0.0758354	-2.3726	-0.145	neutral
3	25	1	0.937675	1.60189	1.78413	10.2851	0.124075	0.00394714	-0.364399	1.26491	0.514496	-0.016323	-0.45852	0.723441	-0.781376	0.5426	0.4702	HVHA
3	25	1	1.03405	-0.259974	0.20014	9.74605	0.060572	0.00389252	0.850265	-0.316228	0.514496	0.263943	1.42036	0.255371	1.48396	0.0044	-0.0483	HVLA
3	25	1	0.756155	0.693579	0.685544	10.1877	0.0205748	0.00391622	0.850265	-0.316228	0.514496	-1.57978	-1.23416	-2.06001	0.354991	0.0056	-0.0785	LVLA
3	25	1	-0.543123	0.0967333	0.177277	9.90299	0.0567261	0.0039671	-0.364399	1.26491	0.514496	-1.50701	-1.71662	-0.761592	-1.06736	-0.1665	0.2291	LVHA
4	24	1	-0.545528	-1.02054	-0.932457	4.03467	0.00825138	0.00148794	-1.03712	0	-0.523367	-1.21878	-1.21376	-1.31919	0.035515	0.5514	-0.3939	HVHA
4	24	1	-1.34459	-1.14839	0.489425	4.03579	0.0313026	0.00146309	-1.03712	0	-0.523367	-1.47961	-1.05475	-1.43341	-0.37048	0.6333	-0.9982	LVHA
4	24	1	0.205	0.218368	-0.820234	4.39588	0.166104	0.00185632	0.444478	-1.22474	-0.523367	0.617149	0.776075	0.909324	-0.280703	-2.1374	1.1015	HVLA
4	24	1	1.34388	0.736788	0.273576	4.05458	0.0679398	0.00147016	0.444478	1.22474	0.971967	0.60741	0.833685	0.794782	1.59375	0.65	-1.2297	LVLA
4	24	1	0.352746	2.05703	-1.53196	4.19422	0.0555565	0.00165013	0.444478	0	0.2243	0.593047	0.518154	0.316395	-1.39556	-0.1922	0.1305	neutral
4	24	1	1.23963	0.128755	1.52751	4.2043	0.100745	0.00163824	0.444478	1.22474	0.971967	0.447453	0.163483	0.803532	0.058863	0.4451	0.7206	HVHA
4	24	1	0.389818	0.0823806	0.195516	3.99619	0.0166671	0.00142277	1.92607	1.22474	1.71963	-1.15767	-0.892992	-1.50031	0.270902	-1.3756	1.9907	HVLA
4	24	1	-0.154515	-0.181823	1.14296	4.13205	0.0849427	0.00153901	-1.03712	-1.22474	-1.27103	1.21843	0.499406	0.651811	-0.668731	0.4485	-0.3481	LVLA
4	24	1	-1.48643	-0.872565	-0.344341	4.13613	0.13983	0.00157035	-1.03712	-1.22474	-1.27103	0.937758	1.54664	0.281197	1.69824	0.9877	-0.3657	LVHA
5	26	1	1.88141	0.722358	1.54868	3.76703	0.0482165	0.000985202	-0.948683	-0.774597	-0.905042	-0.589579	-0.64805	-0.425309	-0.281373	1.0191	0.8348	neutral
5	26	1	0.658485	2.216	-1.54459	5.08961	0.227298	0.00180577	0.948683	1.1619	1.10616	0.118342	-0.0426724	-1.12215	1.01056	0.2307	0.091	HVHA
5	26	1	-1.90127	-1.14859	-0.461174	2.3928	0.0266422	0.000382152	-0.948683	-0.774597	-0.905042	-0.529404	-0.655962	0.00970853	-0.501136	1.5306	-2.4687	LVHA
5	26	1	0.295619	-0.705762	1.18663	2.71315	0.0357321	0.000490231	-0.948683	-0.774597	-0.905042	-0.581314	-0.63121	-0.437594	-0.349271	-1.7811	0.3055	HVLA
5	26	1	-0.27661	0.0791023	1.18046	3.38264	0.237639	0.000784521	0.948683	1.1619	1.10616	1.73327	2.27512	1.93055	2.42491	-0.3455	0.8135	LVLA
5	26	1	-0.231605	0.774447	-0.842756	4.28011	0.136803	0.00128463	0.948683	-0.774597	0.10056	1.92443	1.29843	1.19011	-1.10459	-1.0569	1.1284	neutral
5	26	1	-0.234001	-0.800111	-0.496132	2.50407	0.018797	0.000419938	0.948683	1.1619	1.10616	-0.786762	-0.379585	-0.931267	-0.117357	0.0639	-0.2448	HVHA
5	26	1	0.425904	-0.4794	-0.398693	3.40485	0.0503531	0.000796238	0.948683	1.1619	1.10616	-0.12445	0.000293616	0.85894	-0.477932	-0.2023	0.001	HVLA
5	26	1	0.310402	-0.491625	0.102688	3.05306	0.0718142	0.000626478	-0.948683	-0.774597	-0.905042	-0.579127	-0.565942	-0.685202	-0.330692	0.9654	-0.1742	LVLA
5	26	1	-0.928341	-0.167421	-0.27511	2.23903	0.0152738	0.000334728	-0.948683	-0.774597	-0.905042	-0.5854	-0.650419	-0.387784	-0.273122	-0.4239	-0.2864	LVHA
7	25	1	-0.35418	0.739541	-1.13832	5.16545	0.0440262	0.00199683	0.10056	-0.316228	-0.0656218	-1.43891	-1.17071	-1.32174	0.530717	1.0538	-1.946	neutral
7	25	1	-2.38343	-0.744563	0.225842	5.61779	0.398779	0.00245678	1.10616	1.26491	1.24681	0.105323	1.11822	-0.643459	2.3985	-0.0933	0.3139	HVHA
7	25	1	-0.0688718	-0.279395	-0.160664	5.15551	0.0856361	0.00206138	0.10056	1.26491	0.590596	0.657433	0.8691	1.00753	-0.0125737	1.0596	0.5596	LVHA
7	25	1	0.126412	-0.279157	0.191664	5.14778	0.0922793	0.00208923	-0.905042	-0.316228	-0.72184	0.0727915	-1.16659	-0.496534	-0.791563	-1.6563	1.0879	HVLA
7	25	1	0.449396	0.0785042	0.164548	5.5242	0.127349	0.00234288	1.10616	-0.316228	0.590596	-0.220761	0.155152	0.14849	-1.31463	-0.093	-0.1141	LVLA
7	25	1	-0.396216	-1.60875	-0.207274	5.0766	0.0372544	0.00203307	0.10056	-0.316228	-0.0656218	0.301449	-0.406634	0.175791	-0.369066	-0.3767	-0.009	neutral
7	25	1	-0.153863	-0.345919	-1.40249	5.67084	0.171661	0.00247068	0.10056	-0.316228	-0.0656218	0.608538	0.93892	1.45767	-0.221052	0.1909	-0.617	HVHA
7	25	1	0.709733	1.85163	-0.758438	5.03817	0.108949	0.00197251	-1.91064	-1.89737	-2.03428	-1.98286	-1.51795	-1.5462	-0.497712	1.1008	-0.2358	HVLA
7	25	1	1.30215	1.13885	1.21134	5.23927	0.284458	0.00214548	-0.905042	-0.316228	-0.72184	1.29488	0.281374	0.244172	0.402593	-1.5708	1.6437	LVLA
7	25	1	0.768868	-0.550742	1.87379	5.46941	0.121393	0.00224725	1.10616	1.26491	1.24681	0.602116	0.899122	0.974279	-0.125213	0.385	-0.6832	LVHA
9	24	1	0.639279	0.578832	-0.445894	3.01208	0.0261488	0.000542868	0.858116	0.948683	1.25629	0.577145	0.154227	1.03282	-0.877345	-0.2854	-0.2198	neutral
9	24	1	0.705528	-1.64476	0.803027	3.03301	0.101892	0.000550141	0.858116	-0.948683	0.114208	1.27482	0.694039	-0.293116	1.48876	0.1226	1.981	HVHA
9	24	1	-1.79603	0.974675	-1.56341	3.01019	0.0398347	0.000532907	-2.00227	-0.948683	-2.16995	-0.919313	-0.845644	-1.421	-0.15865	1.932	-1.9576	LVHA
9	24	1	0.255623	-0.253724	1.40071	2.89022	0.00645551	0.000473156	0.858116	-0.948683	0.114208	-0.154262	-0.903843	0.590792	-0.785502	-1.936	0.9041	HVLA
9	24	1	-0.854214	-0.998257	-0.511806	3.09758	0.152159	0.000571231	-0.572078	0.948683	0.114208	1.03207	1.62677	0.879171	1.28045	0.0534	-0.1247	HVHA
9	24	1	1.03567	0.824397	0.626541	2.96841	0.0453561	0.000502072	-0.572078	0.948683	0.114208	-1.00027	-0.748282	-1.33855	-0.201541	-0.5348	0.3364	HVLA
9	24	1	0.0141456	0.518839	-0.309177	2.81914	0.00682772	0.000431417	-0.572078	-0.948683	-1.02787	-1.23653	-0.955732	-0.0893472	-0.768449	0.5445	-0.1722	LVHA
10	23	1	0.0721813	-2.2191	1.7212	6.61276	0.285141	0.0045304	-0.711512	0.316228	-0.340777	1.15536	1.33486	1.47444	0.890429	-0.5622	0.4342	neutral
10	23	1	-0.591547	0.00328891	-0.897246	6.56402	0.186336	0.00455073	1.6602	0.316228	1.36311	0.9431	0.840141	0.241869	0.381189	-0.8647	0.2186	HVHA
10	23	1	-1.06733	-0.134012	-1.50447	6.22959	0.0523748	0.00410317	-0.711512	0.316228	-0.340777	-0.636072	-0.573647	-1.38674	0.436434	0.5992	0.7302	LVHA
10	23	1	0.077572	-0.640627	-0.0275539	6.1714	0.0212444	0.00400452	0.474342	1.89737	1.36311	-1.1037	-1.16114	-0.0571207	-0.456062	1.7721	-0.6034	HVLA
10	23	1	-0.672306	0.564795	-0.912623	6.13882	0.0361603	0.00394444	0.474342	0.316228	0.511166	-1.39499	-0.988951	-1.61923	0.122889	0.0621	0.0948	LVLA
10	23	1	2.54711	0.644401	0.881704	6.2132	0.0468428	0.00404393	0.474342	0.316228	0.511166	-0.271943	0.562058	0.795972	0.418002	0.0576	1.6936	neutral
10	23	1	0.247198	0.590383	0.377617	6.2577	0.213924	0.0041094	-0.711512	0.316228	-0.340777	0.841615	0.929485	-0.603344	1.53136	-0.7315	0.2745	HVHA
10	23	1	0.000312319	-0.509073	0.813362	6.09968	0.0358735	0.00389889	-1.89737	-1.26491	-2.04466	1.154	-0.514741	1.06709	-0.144145	-1.6522	0.1848	HVLA
10	23	1	-0.700768	0.194096	-0.701204	6.1613	0.0598953	0.00395036	0.474342	-1.26491	-0.340777	0.31081	0.863131	-0.155511	-1.75003	0.2761	-1.1284	LVLA
10	23	1	0.0875781	1.50585	0.249218	6.11193	0.0319308	0.00387064	0.474342	-1.26491	-0.340777	-0.998177	-1.29119	0.242575	-1.43007	1.0435	-1.899	LVHA
11	22	1	-0.411235	-0.877032	0.531621	6.24041	0.242477	0.00407873	0.774597	-0.474342	0	1.19394	1.70887	0.955366	0.837293	0.2327	0.1232	neutral
11	22	1	-0.395392	-0.459655	-0.253661	6.25683	0.0506744	0.00402125	0.774597	-0.474342	0	0.164467	0.23792	0.175885	-0.424316	0.0352	0.3633	HVHA
11	22	1	1.44788	1.48881	1.24247	6.34772	0.0899328	0.00408705	-1.1619	-0.474342	-0.948683	-0.463607	-0.380236	-1.06925	0.315238	0.0818	-0.0691	LVHA
11	22	1	-0.578475	0.793274	-1.09243	6.315	0.0463754	0.0040358	-1.1619	-0.474342	-0.948683	0.426999	-1.0424	0.120712	-0.377986	-1.9586	-0.1102	HVLA
11	22	1	-0.606575	0.179556	-0.288883	6.1998	0.022326	0.003933	0.774597	1.89737	1.89737	-0.0484508	-0.151516	0.647352	1.05911	0.7999	0.6094	LVLA
11	22	1	-0.147618	0.0389762	-0.514013	6.30114	0.0750862	0.00403778	-1.1619	-0.474342	-0.948683	0.886144	0.307862	0.946157	0.21326	-0.1994	0.024	neutral
11	22	1	2.22881	1.41661	2.07274	6.27015	0.0145164	0.0039382	-1.1619	0.711512	0	-1.63801	-0.916234	-2.0165	-0.238396	-1.467	-0.4345	HVHA
11	22	1	-0.748313	-1.58409	-0.970908	6.4953	0.233794	0.00422212	0.774597	-1.6602	-0.948683	0.955736	1.27405	0.168717	-1.93371	0.5039	0.9336	HVLA
11	22	1	-0.308089	-0.750563	-0.183003	6.2369	0.0209354	0.00386733	0.774597	0.711512	0.948683	-1.65376	-1.43363	-0.826456	-0.900493	0.7947	-2.5041	LVLA
11	22	1	-0.480993	-0.245889	-0.543925	6.25639	0.0569281	0.00390207	0.774597	0.711512	0.948683	0.176541	0.395314	0.898015	1.45	1.1767	1.0643	LVHA
14	24	1	-0.941553	-1.42204	-1.7014	3.72099	0.156678	0.00127364	2.28831	2.51871	2.4673	1.7851	2.39186	2.15533	2.72227	2.0657	-1.1375	neutral
14	24	1	1.16762	0.931067	0.121561	1.70348	0.020777	0.000194553	-0.572078	-0.444478	-0.523367	-0.4503	-0.438114	-0.615719	-0.200123	-1.3056	-0.4827	HVHA
14	24	1	-0.45198	-0.321551	-0.365127	2.78481	0.0598515	0.000622332	-0.572078	-0.444478	-0.523367	-0.457361	-0.480323	-0.511752	-0.156705	-0.5276	0.0767	LVHA
14	24	1	0.470417	-1.08361	1.37435	2.13012	0.0432907	0.000328405	-0.572078	-0.444478	-0.523367	-0.456412	-0.447721	-0.616196	-0.181534	0.2833	1.3013	HVLA
14	24	1	0.585534	-0.524662	0.230282	1.57912	0.0165676	0.000162583	0.858116	-0.444478	0.2243	1.99454	1.23536	1.42922	-1.03377	-0.0137	-1.5864	neutral
14	24	1	1.32318	1.78533	0.587766	2.45723	0.0490255	0.000460295	-0.572078	-0.444478	-0.523367	-0.423568	-0.557529	-0.0712856	-0.404155	-1.4549	1.7137	HVHA
14	24	1	-1.31868	0.222057	-1.41126	1.42027	0.0101435	0.000125624	-0.572078	-0.444478	-0.523367	-0.455088	-0.465095	-0.550732	-0.181583	-0.0348	0.1255	HVLA
14	24	1	0.338958	-0.136719	0.602842	3.25787	0.0598744	0.000909981	0.858116	1.03712	0.971967	-0.675605	-0.177339	-0.819103	0.0541146	0.2719	0.4421	LVLA
14	24	1	-1.1735	0.550127	0.560991	1.87948	0.0308784	0.000245811	-0.572078	-0.444478	-0.523367	-0.454042	-0.466491	-0.540433	-0.18181	0.0252	-0.1691	LVHA
15	22	1	-0.271279	-1.34024	-0.818749	4.15942	0.0348988	0.00224132	-1.21974	-0.858116	-1.10782	-1.21481	-0.81337	-1.57114	-0.121132	-0.0933	0.3139	neutral
15	22	1	0.542796	-1.49596	-0.155436	4.60565	0.0749795	0.00268801	1.49079	0.572078	1.10782	0.957271	1.37346	0.399403	0.0581817	-0.093	-0.1141	HVHA
15	22	1	-1.59871	1.78434	-1.41313	4.28016	0.0393841	0.00234495	0.135526	0.572078	0.369274	-0.802543	-0.514338	-0.245586	-0.589031	1.0538	-1.946	LVHA
15	22	1	0.00236209	0.480385	0.0717709	3.07682	0.0428508	0.0012713	0.135526	0.572078	0.369274	0.572205	0.623627	1.16306	1.90937	1.0596	0.5596	HVLA
15	22	1	1.3931	0.780959	1.79404	3.32253	0.0635881	0.00148585	-1.21974	-0.858116	-1.10782	-1.28707	-1.0157	-1.1957	-0.474417	-1.6563	1.0879	LVLA
15	22	1	1.15652	0.265761	1.2472	3.78688	0.0580905	0.00188984	0.135526	-0.858116	-0.369274	1.0197	0.17071	0.627219	-1.01335	-0.3767	-0.009	neutral
15	22	1	-0.294136	-0.232306	-0.685743	4.75963	0.161942	0.0027845	1.49079	2.00227	1.84637	0.690765	1.61244	-0.575602	1.18029	-1.5708	1.6437	HVHA
15	22	1	-0.706229	0.57321	-0.114005	3.18154	0.0268569	0.00134934	0.135526	0.572078	0.369274	0.950349	0.492876	1.47668	0.820329	1.1008	-0.2358	HVLA
15	22	1	0.933533	-0.129601	0.759296	4.03098	0.0630566	0.00210598	0.135526	-0.858116	-0.369274	0.321052	-0.83637	0.518018	-1.11361	0.385	-0.6832	LVLA
15	22	1	-1.15796	-0.686546	-0.685244	4.46224	0.0266236	0.0025155	-1.21974	-0.858116	-1.10782	-1.20692	-1.09333	-0.596359	-0.65663	0.1909	-0.617	LVHA
16	23	1	0.103804	-0.214867	0.521689	9.76949	0.112554	0.00762776	-0.850265	-0.253546	-0.621059	0.0947934	-0.420468	0.201032	0.451851	0.1383	0.1269	neutral
16	23	1	1.67698	-0.426333	0.410792	10.7132	0.116915	0.00973702	0.364399	-0.253546	0.0690066	0.842217	2.15414	1.72668	0.27774	-1.1983	0.3658	HVHA
16	23	1	0.67846	-0.646979	-0.702491	9.9498	0.168654	0.00783748	0.364399	1.01419	0.759072	-0.579004	0.166135	-1.19194	1.32235	-0.1407	-0.0523	LVHA
16	23	1	0.463238	1.80477	-0.567771	10.3903	0.532008	0.00973008	0.364399	1.01419	0.759072	-0.29406	0.310472	-0.475942	0.634366	-0.8949	0.1334	HVLA
16	23	1	-1.67797	-1.18499	0.0505368	11.0206	0.663312	0.0094834	0.364399	-0.253546	0.0690066	-0.542833	0.102371	-0.915037	-1.25257	1.3898	0.8301	LVLA
16	23	1	-1.25121	-0.493268	-2.00557	10.3752	0.158686	0.00855852	0.364399	1.01419	0.759072	0.437794	0.0180461	0.773426	-0.0489411	-1.3048	0.0779	neutral
16	23	1	-0.580862	0.673962	1.22157	9.90246	0.142954	0.00775402	1.57906	-0.253546	0.759072	1.22354	0.411859	1.20594	0.842476	1.6125	0.9912	HVHA
16	23	1	0.252726	-1.17454	1.27987	10.4935	0.48459	0.00867516	-0.850265	-1.52128	-1.31112	1.23642	-0.087619	-0.851566	-1.54294	-0.3896	-2.6631	HVLA
16	23	1	-0.408607	0.489428	0.427806	10.1027	0.124235	0.00830134	-2.06493	-1.52128	-2.00119	-2.05276	-1.74367	-0.785989	-1.25642	0.275	0.2394	LVLA
16	23	1	0.743441	1.17281	-0.636435	9.96529	0.11269	0.00899983	0.364399	1.01419	0.759072	-0.366102	-0.911271	0.313395	0.572096	0.5125	-0.0493	LVHA
17	26	1	0.3987	-0.923598	0.183743	4.96222	0.070046	0.00171919	-0.621059	0.858116	0	0.551212	-0.314565	-0.0529127	2.17103	-0.9288	-0.5803	neutral
17	26	1	0.744253	0.120108	0.441723	5.34906	0.104483	0.00202699	0.414039	0.858116	0.707107	0.550927	-0.186873	2.01432	0.0251346	-0.7607	-0.4496	HVHA
17	26	1	-0.282858	-0.629121	0.726568	3.63233	0.0931253	0.000803869	-0.621059	-0.572078	-0.707107	-1.22508	-0.444177	-0.771887	-0.459247	0.7869	1.5712	LVHA
17	26	1	0.138455	-1.34693	0.880938	4.34629	0.0638979	0.00127114	-0.621059	-0.572078	-0.707107	-0.943675	-0.437243	-0.498228	-0.215163	0.051	2.0954	HVLA
17	26	1	0.82381	-0.29128	0.0859691	5.06087	0.306114	0.00157545	0.414039	0.858116	0.707107	0.105676	-0.125862	-0.918587	0.253479	0.579	-0.7465	LVLA
17	26	1	-0.327859	-0.221573	0.123368	5.72458	0.0859735	0.0023856	1.44914	0.858116	1.41421	1.47484	2.66025	1.09329	0.0554081	-0.8266	-0.1311	neutral
17	26	1	0.182295	-0.0758652	-0.0942112	4.74198	0.123605	0.00158084	-1.65616	-0.572078	-1.41421	-0.597556	-1.13502	0.529353	-0.839309	-0.4231	-0.1679	HVHA
17	26	1	1.21143	0.283601	0.884013	3.32697	0.0533417	0.000645709	0.414039	0.858116	0.707107	-0.775528	0.150675	-0.571744	-0.355053	-0.8718	-0.3484	HVLA
17	26	1	-0.514039	2.22965	-0.770203	5.27159	0.130002	0.00199425	-0.621059	-2.00227	-1.41421	1.5448	0.0895341	0.333291	-1.52821	0.169	-0.3918	LVLA
17	26	1	-2.37419	0.855007	-2.46191	3.93868	0.0377213	0.000971031	1.44914	-0.572078	0.707107	-0.685618	-0.256717	-1.15689	0.891933	2.225	-0.851	LVHA
18	20	1	-0.381795	-1.46786	0.0707919	6.40882	0.0324762	0.00262127	-0.0777192	-0.217643	-0.154122	-0.967222	-0.643664	-1.82199	-0.408017	-0.0952	0.7287	neutral
18	20	1	-0.160643	1.44114	-0.164839	6.9854	0.0427455	0.00317052	-0.854911	-0.217643	-0.667863	-0.860373	-0.853276	0.0696219	-0.644988	-0.1573	-1.5674	HVHA
18	20	1	1.60587	1.24009	1.4834	7.30725	0.0261848	0.00356364	-0.854911	-0.217643	-0.667863	-0.855193	-0.82957	-0.0605686	-0.614411	0.0218	-0.4004	LVHA
18	20	1	-0.0604902	-0.333709	-0.141316	7.41625	0.705479	0.00397154	0.699472	-1.30586	-0.154122	1.18411	1.67651	1.40795	1.52605	-1.1635	0.1761	HVLA
18	20	1	0.777171	-1.29683	-0.059366	7.33406	0.0234133	0.0037	-0.0777192	-1.30586	-0.667863	1.66272	1.342	0.248011	1.83499	0.7302	-0.4751	LVLA
18	20	1	-1.68901	-0.662674	-1.74568	7.41762	0.0967885	0.00402754	0.699472	0.870572	0.873359	0.771996	0.609678	0.160536	-1.11565	-0.3022	1.2309	neutral
18	20	1	-0.396313	-0.152491	-0.406891	7.4087	0.00758713	0.00369089	2.25386	1.95879	2.41458	0.518532	0.79741	-0.924885	0.497854	-0.9587	0.0522	HVHA
18	20	1	1.17624	0.94038	1.62045	6.71854	0.0455207	0.00289141	-0.854911	-0.217643	-0.667863	-0.877121	-0.750845	-0.79669	-0.593727	-0.2632	0.7515	HVLA
18	20	1	-1.09478	0.30128	-0.915435	7.19292	0.0138334	0.00337855	-0.0777192	0.870572	0.359619	0.270394	-0.477149	1.42307	0.196406	-0.2486	1.0535	LVLA
18	20	1	0.223739	-0.00932779	0.258891	6.22789	0.0506005	0.00243588	-0.854911	-0.217643	-0.667863	-0.84784	-0.871087	0.294951	-0.678512	2.4367	-1.5501	LVHA
19	55	1	0.166931	-2.26651	0.668256	3.57564	0.14518	0.000860063	1.54349	0.135526	1.01419	0.530849	1.52459	0.787007	-0.0211411	0.5828	0.3206	neutral
19	55	1	1.08065	-0.397055	0.916035	3.55326	0.242732	0.000851541	0.514496	1.49079	1.01419	0.827313	1.67173	-0.0978698	2.16758	-0.6047	0.3548	HVHA
19	55	1	-0.405677	1.29735	-0.934069	3.63934	0.143892	0.00088046	-1.54349	-1.21974	-1.52128	-0.782431	-0.00378074	-1.7451	-0.237901	0.3553	0.5039	LVHA
19	55	1	0.933076	-0.262551	0.108334	3.51707	0.0797275	0.000820962	-0.514496	0.135526	-0.253546	-0.458052	-0.931986	-0.284038	-0.013463	1.2581	0.6451	HVLA
19	55	1	-0.348523	0.616143	0.613434	3.64325	0.15177	0.00087835	-0.514496	0.135526	-0.253546	1.25345	0.240397	0.215151	-1.08375	-1.4709	-2.5852	LVLA
19	55	1	1.26082	-0.237776	-0.661068	3.57369	0.0379177	0.000842466	1.54349	1.49079	1.64805	-0.317891	-0.0842703	1.18921	1.28351	-0.2603	0.5105	neutral
19	55	1	-0.262805	0.505341	0.912789	3.5209	0.125781	0.000806802	0.514496	0.135526	0.380319	-1.15587	-0.516227	-1.27582	-0.348271	-0.0816	-0.7996	HVHA
19	55	1	-1.69935	-0.372749	-1.90543	3.35491	0.052176	0.000747068	-0.514496	-1.21974	-0.887412	0.00222741	-1.29509	1.35395	-0.845899	-1.115	0.5692	HVLA
19	55	1	0.59614	0.0598941	-0.728981	3.41317	0.0383571	0.000758338	-0.514496	0.135526	-0.253546	-1.39867	-0.94317	-0.467115	-0.150335	-0.3834	0.4385	LVLA
19	55	1	-1.32126	1.05791	1.0107	3.61649	0.163183	0.000878273	-0.514496	-1.21974	-0.887412	1.49907	0.337809	0.324627	-0.750339	1.7197	0.0423	LVHA
20	40	1	0.92876	-0.407591	0.628721	1.69562	0.0155478	0.000138566	-1.57906	-1.76505	-2.27777	-0.863148	-1.16011	-0.157602	-0.965703	-0.0369	1.0841	neutral
20	40	1	0.658382	-0.794125	-0.625066	1.53669	0.00440858	0.000114154	0.850265	-0.588348	0.162698	-0.89538	-0.51753	-1.71404	0.180662	-0.9129	0.3627	HVHA
20	40	1	-0.819724	-0.885379	-0.564644	1.98165	0.0211377	0.000204493	0.850265	0.588348	0.976187	0.788194	1.10751	0.943284	2.10512	-0.2413	0.0922	LVHA
20	40	1	0.515597	0.771813	-0.299835	1.89055	0.0138671	0.000179628	-0.364399	-0.588348	-0.650791	0.609277	-0.5257	0.74675	-0.174333	2.2032	0.3773	HVLA
20	40	1	-2.06831	-0.767438	-1.27076	1.51409	0.0039923	0.000113228	0.850265	0.588348	0.976187	1.60745	2.00609	0.404159	0.924454	1.0711	-0.3801	LVLA
20	40	1	0.960339	1.84436	2.39312	1.58892	0.00418352	0.00012118	0.850265	0.588348	0.976187	1.14447	0.88169	0.874944	0.57776	-1.0472	-0.0571	neutral
20	40	1	-0.744519	1.31158	-0.0658155	1.51335	0.00238591	0.000112033	0.850265	-0.588348	0.162698	-0.689692	-0.742581	-1.25043	-0.0366841	-0.3805	-2.6269	HVHA
20	40	1	0.91527	-0.585793	0.192214	1.77315	0.0468175	0.000153367	-1.57906	1.76505	0.162698	-0.693134	-0.0691941	-0.233218	-1.13729	0.4566	0.2266	HVLA
20	40	1	0.0660388	-0.814167	-0.61045	1.95708	0.0122842	0.000194341	-0.364399	-0.588348	-0.650791	0.238585	-0.640116	1.18515	-0.696067	-0.6928	0.5561	LVLA
20	40	1	-0.411837	0.326739	0.222519	1.48306	0.00803675	0.000108842	-0.364399	0.588348	0.162698	-1.24662	-0.340061	-0.798985	-0.777917	-0.4192	0.3649	LVHA
21	28	1	-1.89584	0.917136	-0.85002	4.98085	0.0719617	0.00298341	-1.10616	-1.44914	-1.28717	-0.759335	-1.11504	-0.69204	-0.922634	0.1792	-2.1432	neutral
21	28	1	-1.02054	0.437227	0.12666	4.80765	0.102722	0.00331287	0.905042	0.621059	0.858116	0.055595	0.976246	-0.956205	2.04394	-1.8956	-0.0087	HVHA
21	28	1	-0.419978	-0.272912	-0.258165	4.87649	0.0728333	0.00281116	-0.10056	0.621059	0.143019	1.16342	0.437642	1.69347	0.192554	0.8664	-0.7228	LVHA
21	28	1	0.136057	-0.591976	-0.509542	4.80778	0.0425752	0.0027997	-0.10056	0.621059	0.143019	1.22467	0.750907	1.64427	0.0642518	0.6233	1.2176	HVLA
21	28	1	1.6831	-0.607745	1.00712	4.8614	0.0286255	0.00279945	0.905042	0.621059	0.858116	0.731538	1.16642	0.148745	0.867887	-0.0412	0.1734	LVLA
21	28	1	0.242973	-2.22829	-2.13332	4.86067	0.0463176	0.00280201	-0.10056	0.621059	0.143019	0.195356	0.364371	0.180172	-1.56152	-0.9688	0.0676	neutral
21	28	1	0.632601	0.105023	1.16222	4.81921	0.0138914	0.00282526	1.91064	0.621059	1.57321	-0.850983	-0.362578	-1.15589	-0.0134282	-1.0215	0.6525	HVHA
21	28	1	0.493953	1.29297	0.40657	4.86649	0.0396578	0.00280431	-1.10616	-1.44914	-1.28717	0.80974	0.621133	-0.122562	-0.117201	0.433	-0.7573	HVLA
21	28	1	0.631717	0.668509	0.914183	4.77119	0.0309197	0.00272528	-1.10616	-1.44914	-1.28717	-1.67954	-1.48043	-0.791799	-0.811234	0.4662	0.435	LVLA
21	28	1	-0.484037	0.280061	0.134298	4.85783	0.0226183	0.00355343	-0.10056	0.621059	0.143019	-0.890468	-1.35867	0.0518442	0.257387	1.359	1.0857	LVHA
22	28	1	-1.27405	-2.28662	0.875687	5.6627	0.0203253	0.00318007	0.444478	0.364399	0.444478	0.947343	0.770129	0.234679	1.00304	-0.073	-1.93	neutral
22	28	1	0.277149	0.935577	0.679658	5.97629	0.0140152	0.00344174	0.444478	-0.850265	-0.296319	0.932812	1.57132	0.389491	0.467452	0.7204	-0.225	HVHA
22	28	1	-1.11818	-0.432997	-1.48666	5.70422	0.019107	0.00322003	-1.03712	-0.850265	-1.03712	-1.20222	-0.904846	-1.75817	0.0607986	1.7962	-0.5385	LVHA
22	28	1	-0.44392	0.546142	-1.15241	5.87905	0.0886346	0.00342908	-1.03712	-0.850265	-1.03712	-1.31469	-0.559849	-1.27911	-1.14474	-0.5611	2.1698	HVLA
22	28	1	0.0691093	-0.139747	-0.317339	6.00099	0.00909511	0.00343362	0.444478	1.57906	1.18528	-0.85719	-0.715417	1.50096	-0.711739	-1.2115	0.2689	LVLA
22	28	1	0.221086	-0.3664	-0.614518	5.83671	0.0235189	0.00331505	-1.03712	-0.850265	-1.03712	-0.0503107	-1.37008	0.698493	1.62057	0.4823	-0.1181	neutral
22	28	1	1.51054	1.34016	1.64907	5.74483	0.0588539	0.0032781	0.444478	0.364399	0.444478	0.58053	0.412102	-0.17602	-0.938423	-1.4259	0.1985	HVHA
22	28	1	-0.67183	0.502933	0.246925	6.0024	0.0260035	0.00344815	-1.03712	-0.850265	-1.03712	1.29449	-0.00360788	0.190606	-0.910947	-0.6123	0.1093	HVLA
22	28	1	-0.295714	0.2688	-0.635593	5.90341	0.023963	0.00338928	1.92607	0.364399	1.18528	0.626424	1.38162	0.886315	1.13272	0.9085	0.2409	LVLA
22	28	1	1.7258	-0.367843	0.755178	5.97991	0.00784208	0.00341647	0.444478	1.57906	1.18528	-0.957196	-0.581375	-0.687238	-0.578727	-0.0236	-0.1757	LVHA
24	21	1	-0.653299	-1.7636	1.58709	5.22677	0.0284117	0.00261852	-0.850265	-0.858116	-0.916696	-0.831789	-0.830621	-0.457036	0.00225927	-0.5012	1.13	neutral
24	21	1	-0.817685	0.737871	-0.200125	4.79962	0.0398921	0.00224877	-0.850265	-0.858116	-0.916696	-0.790122	-0.734774	-0.555703	-0.343985	-0.3163	0.1518	HVHA
24	21	1	-1.01372	1.04083	-0.581659	5.47893	0.022149	0.00291602	-0.850265	-0.858116	-0.916696	-0.811632	-0.682341	-0.733175	-0.0657006	1.6986	0.1764	LVHA
24	21	1	1.41433	0.367465	-1.48305	5.61828	0.0145425	0.00306606	0.364399	-0.858116	-0.211545	1.7682	2.15868	2.38892	1.59134	0.849	0.6312	HVLA
24	21	1	0.290372	-0.0654913	-0.270805	5.56273	0.0331495	0.00294711	0.364399	0.572078	0.493606	1.24841	0.244813	-0.56673	0.999468	0.5571	-0.1483	LVLA
24	21	1	1.64636	0.925638	-1.42372	5.59357	0.0134605	0.00305146	1.57906	2.00227	1.90391	1.04859	1.30916	0.309088	-1.52152	0.0385	-2.3896	neutral
24	21	1	0.718185	0.0419186	0.192635	5.55212	0.00864498	0.00292055	1.57906	0.572078	1.19876	-0.0530324	0.0306651	-0.638099	1.13839	0.1286	0.8985	HVHA
24	21	1	-0.677351	-1.63273	0.851341	5.42689	0.0332613	0.00286674	0.364399	0.572078	0.493606	-0.00532746	-0.236466	1.02672	-1.23441	0.5157	-0.8078	HVLA
24	21	1	-1.0434	-0.344441	0.382249	5.04029	0.0294007	0.00244873	-0.850265	0.572078	-0.211545	-0.783069	-0.526373	-0.213452	-0.443	-1.6235	0.0941	LVLA
24	21	1	0.136214	0.692538	0.946042	4.54689	0.029494	0.0019809	-0.850265	-0.858116	-0.916696	-0.790226	-0.732746	-0.560539	-0.12285	-1.3463	0.2638	LVHA
25	27	1	1.62534	-0.0995176	1.72554	1.81644	0.0678648	8.23277e-05	1.5	0.948683	1.54349	-0.0526211	0.466895	1.22072	1.00246	-1.2667	1.7474	neutral
25	27	1	0.0415684	-1.58933	0.198424	1.78508	0.0591141	7.58907e-05	1.5	-0.948683	0.514496	0.0741596	0.400422	-1.09831	-1.16116	0.5048	-2.355	HVHA
25	27	1	-0.923449	1.32477	-0.745396	1.78682	0.0354309	7.42793e-05	0	0.948683	0.514496	0.703367	0.915952	-0.0733395	1.26427	1.7452	0.5486	LVHA
25	27	1	-0.438222	-0.812935	-0.239157	1.65948	0.00733384	6.27271e-05	-1.5	-0.948683	-1.54349	-1.80213	-1.60807	-1.73705	-0.634393	-0.3769	0.1073	HVLA
25	27	1	0.912616	0.764034	0.869349	1.85699	0.0786874	9.14371e-05	0	-0.948683	-0.514496	0.878504	1.14172	0.573259	-0.388284	-0.3769	0.1073	LVLA
25	27	1	-1.66523	1.0649	-1.91783	1.6593	0.0131043	6.07527e-05	0	-0.948683	-0.514496	0.727715	0.134515	0.303305	-1.21295	-0.3769	0.1073	neutral
25	27	1	1.18562	-0.195898	0.827709	1.67781	0.0369639	6.63556e-05	0	0.948683	0.514496	0.670595	0.911752	1.07431	0.927356	-0.3769	0.1073	HVHA
25	27	1	-0.52715	-0.854496	-0.17913	1.72786	0.00856242	6.80289e-05	-1.5	-0.948683	-1.54349	-1.75107	-1.65357	-1.12666	-0.75424	-1.2682	-0.1947	HVLA
25	27	1	-0.108024	-0.661736	-0.461809	1.80105	0.0301506	7.50367e-05	0	0.948683	0.514496	0.649884	-0.184787	0.253444	-0.275593	0.5008	-0.0733	LVLA
25	27	1	-0.103068	1.06021	-0.0777025	1.72645	0.0243083	6.95269e-05	0	0.948683	0.514496	-0.0983998	-0.524831	0.610319	1.23253	1.2914	-0.1024	LVHA
28	24	1	0.264386	0.40452	0.287191	1.70589	0.0538797	3.48786e-05	-0.474342	-0.316228	-0.621059	-0.469262	-0.377932	-0.436622	0.451567	-0.3828	-0.0091	neutral
28	24	1	0.990675	1.46311	0.536984	2.70778	0.12502	8.73288e-05	-0.474342	-0.316228	-0.621059	-0.473004	-0.194286	-0.65449	0.395736	-0.8878	-0.1196	HVHA
28	24	1	-1.15136	-1.76873	-0.0973385	1.21616	0.0167343	1.67803e-05	-0.474342	-0.316228	-0.621059	-0.470569	-0.338976	-0.484394	0.497612	-0.2772	1.3652	LVHA
28	24	1	-1.29117	0.883689	-1.72789	1.04539	0.00128525	1.206e-05	1.89737	-0.316228	1.44914	1.41265	-0.363373	2.32802	-2.18819	1.5203	-1.7048	HVLA
28	24	1	1.68688	0.467277	1.7866	1.08224	0.00559136	1.29017e-05	-0.474342	-0.316228	-0.621059	-0.458616	-0.433044	-0.34235	0.319117	-0.1062	-0.132	LVLA
28	24	1	0.515656	-0.154814	0.447896	2.17084	0.0680808	5.49127e-05	1.89737	-0.316228	1.44914	2.2956	2.70629	1.0613	-1.33476	-1.727	-0.0342	neutral
28	24	1	0.743476	-0.376287	-0.716275	1.05439	0.00235727	1.21119e-05	-0.474342	2.84605	1.44914	-0.496459	0.404504	-0.669138	0.778281	-0.2885	-0.6182	HVHA
28	24	1	-0.487113	-0.272	0.323092	1.03593	0.00140814	1.17534e-05	-0.474342	-0.316228	-0.621059	-0.351525	-0.868545	0.472252	-0.335165	1.5297	-0.6092	HVLA
28	24	1	-0.986531	-1.35278	-1.21734	1.12773	0.00844999	1.39591e-05	-0.474342	-0.316228	-0.621059	-0.490911	-0.263886	-0.630545	0.70653	0.1251	0.0062	LVLA
28	24	1	-0.28489	0.706013	0.377075	1.38644	0.035128	2.28942e-05	-0.474342	-0.316228	-0.621059	-0.497902	-0.270752	-0.644031	0.709264	0.4944	1.8556	LVHA
29	54	1	0.650302	-1.26888	1.67384	2.74955	0.174918	0.00012584	-0.737865	-1.30586	-1.099	1.50578	0.262195	-1.01944	1.40429	0.5505	1.5697	neutral
29	54	1	1.49286	-0.0455745	0.495824	2.49806	0.0490052	8.63257e-05	-0.737865	-0.217643	-0.52058	0.608352	1.08516	-0.448348	-0.814258	-1.7227	-0.1274	HVHA
29	54	1	-0.742825	0.742232	-1.26548	3.13311	0.0475036	0.000145044	-0.737865	0.870572	0.0578422	-1.68363	-1.22797	-0.536649	0.273585	0.8176	-1.694	LVHA
29	54	1	-0.619754	1.85829	-0.882385	3.22337	0.0606034	0.000153578	0.316228	-0.217643	0.0578422	0.530903	-0.156454	-1.15637	0.383623	0.8801	0.127	HVLA
29	54	1	0.575377	0.635073	1.39759	2.49932	0.0497165	0.000102099	-0.737865	-0.217643	-0.52058	-1.03007	-0.943493	-0.248768	-1.37063	-1.9408	-0.2553	LVLA
29	54	1	0.330765	-1.16364	0.173238	3.29959	0.0248089	0.00014858	0.316228	-0.217643	0.0578422	-0.41877	-0.626517	0.0551836	1.33179	0.2983	0.0746	neutral
29	54	1	-0.777481	0.615726	-1.06553	3.2448	0.0371897	0.000150841	0.316228	0.870572	0.636265	-0.769723	-0.602266	-0.0115918	0.897762	0.4556	0.699	HVHA
29	54	1	-1.57838	-0.471472	-0.530167	3.09774	0.0429386	0.000145186	2.42441	1.95879	2.37153	-0.0840055	0.890279	0.331534	-0.408751	0.261	0.7889	HVLA
29	54	1	1.24355	-1.00691	0.295378	2.356	0.0301644	7.78591e-05	0.316228	-0.217643	0.0578422	0.165226	-0.547392	0.693946	-1.0449	0.3936	0.3449	LVLA
29	54	1	-0.57441	0.105154	-0.292296	2.71721	0.0625414	0.000103738	-0.737865	-1.30586	-1.099	1.17594	1.86645	2.34051	-0.652517	0.0068	-1.5275	LVHA
32	25	1	-0.285591	-0.6247	-0.199859	2.73595	0.0606262	0.000141792	0.316228	0.948683	0.660783	0.766036	0.727508	1.51939	1.24914	-0.2801	-0.8239	neutral
32	25	1	-1.45534	0.635822	-1.3738	2.91735	0.0603441	0.000165292	0.316228	0.948683	0.660783	-0.676585	-0.299939	-0.541327	-0.633515	-1.262	0.7891	HVHA
32	25	1	0.80414	-0.539771	0.90987	2.29428	0.0734385	0.00010866	0.316228	0.948683	0.660783	0.664032	0.647702	-0.108328	1.63532	0.6209	-0.1331	LVHA
32	25	1	0.711716	0.024094	1.4729	2.59355	0.0328867	0.000126779	-1.26491	-0.948683	-1.22717	-1.27139	-1.34021	-0.917344	-0.508018	-0.7378	1.7804	HVLA
32	25	1	-0.0566188	-0.483837	0.0285632	2.87617	0.0690123	0.000187874	0.316228	-0.948683	-0.283193	1.2217	1.175	0.647704	-0.318144	0.1913	-0.9042	LVLA
32	25	1	-0.0209027	-0.0915725	0.206096	2.70554	0.041874	0.000157296	0.316228	-0.948683	-0.283193	0.955767	0.112512	0.763555	-1.05505	-0.0561	-0.9114	neutral
32	25	1	0.304359	1.00205	0.575414	2.79608	0.114135	0.000164171	1.89737	0.948683	1.60476	0.857824	0.941141	1.16249	1.32515	-0.6147	1.2753	HVHA
32	25	1	-0.140756	-0.78283	0.112778	2.36838	0.0316151	0.000104289	-1.26491	-0.948683	-1.22717	-1.25161	-1.34354	-0.808238	-0.583311	-0.1949	-0.4745	HVLA
32	25	1	1.73105	-1.2554	0.180084	2.85376	0.0485356	0.000158115	-1.26491	-0.948683	-1.22717	-1.07364	-1.28185	-0.130107	-0.85373	-0.1025	-0.9442	LVLA
32	25	1	-1.59206	2.11615	-1.91204	2.46658	0.0274482	0.000115111	0.316228	0.948683	0.660783	-0.192141	0.66167	-1.58779	-0.257842	2.4358	0.3464	LVHA
33	62	1	-0.254693	-1.05949	0.759927	1.80708	0.0120714	3.78661e-05	-0.774597	0.572078	-0.296319	-0.919429	-0.245549	-0.393722	-0.571561	-0.2632	0.1069	neutral
33	62	1	-1.13672	-1.44466	-0.517679	1.5534	0.0110058	2.76841e-05	0.193649	-0.858116	-0.296319	0.354045	-0.659184	-1.26759	1.05848	-0.7165	0.1671	HVHA
33	62	1	-0.448612	1.1009	-1.63971	1.92809	0.0127898	4.08924e-05	-0.774597	2.00227	0.444478	-0.463647	0.426387	-0.46131	-0.267798	2.453	0.6515	LVHA
33	62	1	-0.502926	1.24384	-0.469174	1.73441	0.0179364	3.3687e-05	-0.774597	-0.858116	-1.03712	-0.920147	-0.903253	-0.509671	-0.700817	-0.8361	1.4573	HVLA
33	62	1	1.52995	-1.34273	0.624928	2.01591	0.017212	4.69981e-05	0.193649	0.572078	0.444478	0.0311427	-0.365647	0.507786	-0.446811	0.154	0.1388	LVLA
33	62	1	-0.316398	-0.27928	0.421208	1.85858	0.00853648	3.88813e-05	1.1619	0.572078	1.18528	0.741017	0.0648065	1.07129	0.106664	-0.3443	-0.0517	neutral
33	62	1	-0.482339	0.379735	-0.710297	1.65423	0.0247728	4.05541e-05	2.13014	0.572078	1.92607	1.60078	1.6912	0.399668	2.42982	-1.0547	-2.5223	HVHA
33	62	1	-0.00773533	0.0897468	0.590798	1.85576	0.026001	4.07716e-05	0.193649	-0.858116	-0.296319	1.44929	1.73068	2.04484	-0.490907	-0.155	-0.0115	HVLA
33	62	1	2.07541	0.393695	1.77047	1.90975	0.0153157	4.05929e-05	-0.774597	-0.858116	-1.03712	-0.952458	-0.843487	-0.8556	-0.487464	0.125	-0.0827	LVLA
33	62	1	-0.455942	0.918236	-0.83047	1.6325	0.01224	2.97457e-05	-0.774597	-0.858116	-1.03712	-0.92059	-0.895953	-0.535692	-0.62961	0.6379	0.1466	LVHA
38	25	1	-0.365025	-0.846598	0.435143	3.57468	0.142465	0.00078186	-0.774597	0.135526	-0.316228	0.802744	0.559904	0.153198	0.935605	-0.4236	0.0934	neutral
38	25	1	0.546886	-0.0373133	0.86445	3.55561	0.0819261	0.00075485	1.1619	-1.21974	-0.316228	0.769371	0.0581529	-0.650693	1.45626	-0.7232	1.3355	HVHA
38	25	1	0.918896	-1.93122	0.716965	3.44553	0.117964	0.000721133	1.1619	1.49079	1.79196	0.361007	1.30712	1.41377	0.642724	0.2474	-0.2145	LVHA
38	25	1	-0.714229	1.22467	-0.779626	3.59742	0.0292458	0.000758522	1.1619	-1.21974	-0.316228	0.691699	0.363371	0.510335	-0.257849	-1.4416	1.6414	HVLA
38	25	1	0.0619512	0.271247	-0.109326	3.5557	0.0260078	0.000731712	-0.774597	0.135526	-0.316228	0.258364	0.663335	-0.347503	-0.029578	1.5213	-1.0913	LVLA
38	25	1	-0.155345	0.0377061	-0.445807	3.46815	0.0243494	0.000719007	-0.774597	0.135526	-0.316228	0.811576	0.00108749	0.470673	-1.48883	-0.1488	-1.1907	neutral
38	25	1	0.9138	-0.625973	1.36553	3.54672	0.0853963	0.000732621	1.1619	1.49079	1.79196	0.307565	0.552296	1.30867	1.08475	-0.4901	0.8843	HVHA
38	25	1	1.23595	1.58346	0.43899	3.44752	0.0195385	0.000718044	-0.774597	-1.21974	-1.37032	-1.19136	-1.99269	0.00904258	-1.19373	-0.6023	0.0088	HVLA
38	25	1	-0.262603	0.0484994	-0.35363	3.48265	0.00782881	0.000710539	-0.774597	0.135526	-0.316228	-2.10003	-1.45726	-1.68645	-0.425174	0.2907	-0.7493	LVLA
38	25	1	-2.18028	0.275515	-2.13269	3.65511	0.0531527	0.000781172	-0.774597	0.135526	-0.316228	-0.710939	-0.0553144	-1.18104	-0.724169	1.7703	-0.7177	LVHA
39	23	1	0.734383	-0.836581	-0.357471	1.83603	0.015614	4.29207e-05	-1.03712	-0.316228	-1.01419	0.384348	0.775757	-0.694639	0.459955	0.6897	0.973	neutral
39	23	1	-0.0411537	-0.840679	0.511761	1.61648	0.0137268	3.48129e-05	1.92607	-0.316228	1.52128	1.21796	1.71481	1.25505	1.95443	-0.826	-0.8731	HVHA
39	23	1	-0.240928	0.672965	0.450903	2.19687	0.0312284	8.42691e-05	0.444478	2.84605	1.52128	-0.925622	-0.6651	-0.938775	0.26136	-0.6358	0.8179	LVHA
39	23	1	-0.117463	0.0427881	0.110343	2.17478	0.0374365	9.96878e-05	0.444478	-0.316228	0.253546	0.97312	1.49826	1.93987	0.921916	1.4763	-1.775	HVLA
39	23	1	0.0700407	-0.197496	0.250029	1.76423	0.0291445	3.80435e-05	-1.03712	-0.316228	-1.01419	-0.795488	-0.835726	-0.537593	-0.323463	-0.2111	-0.5756	LVLA
39	23	1	0.372446	-0.412822	0.289118	1.92234	0.0446132	4.62957e-05	0.444478	-0.316228	0.253546	1.29162	0.255714	0.288386	-1.35631	-0.4989	0.3034	neutral
39	23	1	1.67398	2.16383	0.788601	1.61136	0.0139597	3.42002e-05	-1.03712	-0.316228	-1.01419	-0.822833	-0.806767	-0.665665	-0.043468	-1.0778	1.5877	HVHA
39	23	1	0.660429	-0.877095	1.23846	1.85382	0.0461299	4.66737e-05	0.444478	-0.316228	0.253546	-1.18663	-0.813057	-0.533251	-0.419866	-0.4683	-0.2127	HVLA
39	23	1	-1.84196	0.990243	-2.23591	1.66434	0.0161145	3.52994e-05	0.444478	-0.316228	0.253546	0.696488	-0.384239	0.715278	-1.38689	-0.3148	-0.5982	LVLA
39	23	1	-1.26978	-0.70515	-1.04584	1.68371	0.0190713	3.58023e-05	-1.03712	-0.316228	-1.01419	-0.832957	-0.739652	-0.828659	-0.0676594	1.8668	0.3526	LVHA
40	23	1	0.0634884	-0.237025	-1.08219	5.64564	0.070604	0.000373017	0	-0.444478	-0.258732	0.687212	0.536134	0.830249	0.487662	0.796	-0.8792	neutral
40	23	1	-0.868327	0.47567	0.627622	5.49392	0.0661087	0.00034062	0	-0.444478	-0.258732	1.10358	1.70136	1.86593	1.54885	-2.1422	1.6768	HVHA
40	23	1	1.38568	1.07813	1.39871	5.7864	0.0478507	0.000367949	0	-0.444478	-0.258732	-1.29954	-1.14832	-0.213585	-1.1934	0.1843	-1.1641	LVHA
40	23	1	0.643461	0.210785	0.491436	5.94383	0.0671243	0.000408615	0	-0.444478	-0.258732	0.204757	0.531697	0.502313	0.644981	1.2952	0.3771	HVLA
40	23	1	1.33529	1.58414	0.238069	5.76322	0.0752581	0.000390541	0	1.03712	0.603708	-0.667044	-0.962544	-1.12787	0.645197	0.4454	-1.2004	LVLA
40	23	1	-0.634238	-0.246133	1.31926	5.64506	0.0399748	0.000356506	-1.5	-1.92607	-1.98361	1.50063	-0.00927105	0.0696453	-1.52264	0.996	-0.235	neutral
40	23	1	-1.78942	-1.72488	-0.986626	5.77854	0.165642	0.000427336	1.5	1.03712	1.46615	0.288144	0.517014	-0.756753	0.0766189	-0.7015	1.4664	HVHA
40	23	1	-0.616701	-1.39001	-1.21789	5.82361	0.115924	0.000405836	1.5	1.03712	1.46615	0.0482382	0.898794	-0.204105	-0.534688	-0.3377	0.3776	HVLA
40	23	1	0.351347	0.0911807	0.18567	5.72309	0.0908385	0.000371532	0	-0.444478	-0.258732	-0.206349	-0.828621	0.55953	-0.937949	-0.017	-0.0664	LVLA
40	23	1	0.129419	0.158148	-0.974055	5.94812	0.0540284	0.000401046	-1.5	1.03712	-0.258732	-1.65963	-1.23624	-1.52535	0.785372	-0.5186	-0.353	LVHA
43	20	1	0.293727	0.860738	-0.865655	4.86766	0.022874	0.000800066	-0.858116	-0.114208	-0.523367	-1.2127	-0.863524	-1.04502	-0.00800539	-1.8202	-0.2311	neutral
43	20	1	1.45471	0.669175	0.649971	4.85879	0.0292499	0.000788653	-0.858116	-0.114208	-0.523367	-1.18471	-0.74272	-0.861014	-0.183385	0.5628	-0.3002	HVHA
43	20	1	1.49609	-0.442102	-0.0532948	4.74864	0.0284929	0.000768489	-0.858116	-1.25629	-1.27103	-0.816341	-1.11817	-0.0462969	-0.720609	1.6297	-0.4948	LVHA
43	20	1	-1.54723	-0.305513	-0.839299	5.01215	0.06122	0.000876524	0.572078	2.16995	1.71963	-0.255883	0.381169	-1.16906	-0.422166	0.2966	0.9594	HVLA
43	20	1	-0.540027	-1.84564	1.66968	4.90986	0.0349657	0.000817848	2.00227	1.02787	1.71963	1.41059	1.65183	1.98008	1.09833	-0.0582	-0.3768	LVLA
43	20	1	0.307046	-0.538898	0.0842393	4.9005	0.07182	0.000828689	-0.858116	-0.114208	-0.523367	0.607161	-0.0962305	-0.116452	1.72134	0.9902	-0.8802	neutral
43	20	1	0.367559	1.06513	0.660379	4.9044	0.049137	0.000812521	0.572078	-0.114208	0.2243	-0.737417	-0.192467	-0.300615	-0.5956	-1.1102	1.2844	HVHA
43	20	1	-0.0222378	0.088308	0.848643	4.74391	0.0445393	0.000567217	0.572078	-0.114208	0.2243	1.4971	1.7023	1.22596	1.13871	0.2422	-1.6934	HVLA
43	20	1	-0.961726	1.36078	-1.72863	4.87534	0.0579421	0.000787338	0.572078	-1.25629	-0.523367	0.419867	0.0711477	-0.161555	-1.45614	-0.5697	0.2515	LVLA
43	20	1	-0.847909	-0.911982	-0.426036	4.93754	0.0560894	0.000823617	-0.858116	-0.114208	-0.523367	0.272329	-0.79333	0.493979	-0.57247	-0.1632	1.4812	LVHA
45	24	1	0.562216	-0.430552	0.891489	3.91498	0.0457299	0.000225347	-0.858116	-0.316228	-0.650791	-1.79291	-1.44922	-1.91839	-0.628293	-0.7058	2.5841	neutral
45	24	1	0.764822	0.15064	0.647438	4.22625	0.0433432	0.000260767	-0.858116	-0.316228	-0.650791	-0.668727	-0.409699	-0.892801	1.05473	0.4669	0.2753	HVHA
45	24	1	-1.3367	1.00458	-1.90418	4.71182	0.0621712	0.000334145	0.572078	1.26491	0.976187	0.161595	0.381404	0.934389	-0.629463	1.0549	-0.2527	LVHA
45	24	1	1.49217	0.783083	1.2761	4.20494	0.0368073	0.000260785	0.572078	-0.316228	0.162698	-0.492555	-1.05909	0.954118	-0.75251	-0.1548	-1.0858	HVLA
45	24	1	0.0277083	0.883764	-0.279537	5.25646	0.292523	0.000468367	-0.858116	-0.316228	-0.650791	1.36131	1.91975	0.896569	0.788295	0.8609	-0.8691	LVLA
45	24	1	-1.15964	-2.24983	-0.685289	3.71275	0.0301624	0.000202461	0.572078	-0.316228	0.162698	0.411968	0.661394	0.959056	0.0814348	-1.1156	0.0406	neutral
45	24	1	-0.0551029	0.357514	0.0681062	3.95029	0.0226232	0.000227383	0.572078	1.26491	0.976187	-0.967392	-0.975491	-0.483489	0.0710835	-1.1281	-0.2342	HVHA
45	24	1	-0.370404	-0.994114	-0.0737387	4.34717	0.077962	0.000287878	-0.858116	-0.316228	-0.650791	0.768094	0.0915719	-0.798374	0.84342	1.7852	-0.0332	HVLA
45	24	1	-1.10206	0.0374764	-0.963203	4.5326	0.0857318	0.000307252	-0.858116	-1.89737	-1.46428	1.23314	0.541416	0.378931	-1.97038	-0.7927	-0.4367	LVLA
45	24	1	1.17699	0.457443	1.02282	4.8005	0.0800924	0.000353892	2.00227	1.26491	1.78968	-0.0145329	0.297968	-0.030013	1.14169	-0.2709	0.0118	LVHA
47	20	1	0.418766	-1.24462	1.04088	6.31282	0.0316297	0.00129934	-1.92607	-1.1619	-1.72648	-1.52649	-0.894483	-2.31415	-0.0692394	-0.8201	-1.0332	neutral
47	20	1	0.307824	0.720056	0.237482	6.8727	0.170815	0.00157569	1.03712	0.774597	0.999541	0.522077	0.215344	0.35686	0.489546	-0.5291	-0.4246	HVHA
47	20	1	0.516991	1.09822	-1.42601	6.76414	0.134529	0.00150655	1.03712	0.774597	0.999541	0.707125	1.56399	-0.395514	2.12641	1.3107	-0.5841	LVHA
47	20	1	0.455135	0.201603	0.769492	6.76131	0.0986111	0.00150396	1.03712	0.774597	0.999541	0.0261589	-0.137681	0.427906	-0.0685258	-0.7029	0.8601	HVLA
47	20	1	1.32412	1.03079	0.631956	6.36173	0.129891	0.00153105	-0.444478	-1.1619	-0.817806	1.34035	1.41234	0.922845	0.270276	0.5186	-1.9094	LVLA
47	20	1	-0.658184	-1.09646	1.32308	6.35659	0.0482481	0.00140582	1.03712	0.774597	0.999541	0.443578	0.478561	1.06608	-1.31873	-0.0864	1.0864	neutral
47	20	1	0.354702	0.97752	-0.911946	6.9242	0.175513	0.00160286	-0.444478	-1.1619	-0.817806	1.19071	0.365618	-0.0343137	-0.624147	-1.5602	-0.2485	HVHA
47	20	1	0.0645814	0.0287722	-0.448467	6.59272	0.0301356	0.00140131	-0.444478	0.774597	0.0908674	-0.720524	-1.44167	0.809848	-0.139367	-0.2973	0.8679	HVLA
47	20	1	-2.4078	-1.56237	-1.41816	6.8191	0.0971722	0.00153597	-0.444478	-1.1619	-0.817806	-0.982225	-0.653027	-0.11961	-1.27816	1.6704	0.8804	LVLA
47	20	1	-0.37614	-0.153511	0.201693	6.52369	0.0811064	0.0013742	-0.444478	0.774597	0.0908674	-1.00076	-0.908988	-0.719954	0.611939	0.4962	0.505	LVHA
49	22	1	-0.63216	0.826815	-0.298684	1.73496	0.00986659	3.80311e-05	-0.474342	-0.316228	-0.444478	-0.439682	-0.307409	-0.569984	-0.126893	-1.3842	0.5355	neutral
49	22	1	-0.718653	0.228001	0.0726471	1.60441	0.00935795	3.22776e-05	-0.474342	-0.316228	-0.444478	-0.422225	-0.401989	-0.258261	-0.179415	-1.0561	1.7478	HVHA
49	22	1	1.0918	0.124539	1.43674	2.02917	0.00408111	5.51997e-05	1.89737	2.84605	2.51871	0.63052	0.592491	-0.367501	2.69665	0.7981	-1.7969	LVHA
49	22	1	-0.280275	-1.23816	-0.668147	1.96622	0.0055862	5.14718e-05	-0.474342	-0.316228	-0.444478	-0.35749	-0.817996	1.04987	-0.31991	-0.9461	-0.4588	HVLA
49	22	1	-1.35801	0.0292908	-1.15266	1.85678	0.00782795	4.43217e-05	-0.474342	-0.316228	-0.444478	-0.448196	-0.205753	-0.851463	-0.0657484	0.6829	-0.0369	LVLA
49	22	1	1.24054	2.12273	-1.65687	1.80234	0.00818308	4.20979e-05	1.89737	-0.316228	1.03712	2.68413	2.64766	2.04701	-1.07285	0.5634	0.2109	neutral
49	22	1	0.360602	-1.35564	1.00066	1.91106	0.0083906	4.76756e-05	-0.474342	-0.316228	-0.444478	-0.452562	-0.2616	-0.744097	-0.142108	-0.609	1.0642	HVHA
49	22	1	-1.35562	-0.432378	-0.231849	2.00367	0.00590282	5.34232e-05	-0.474342	-0.316228	-0.444478	-0.291395	-0.652624	1.00984	-0.621377	0.9356	-0.3976	HVLA
49	22	1	0.604215	-0.41505	1.01712	1.66771	0.00954354	3.54908e-05	-0.474342	-0.316228	-0.444478	-0.444825	-0.321191	-0.564741	-0.113004	-0.4647	0.0687	LVLA
49	22	1	1.04756	0.109849	0.48105	1.54124	0.00883218	2.94257e-05	-0.474342	-0.316228	-0.444478	-0.458277	-0.271594	-0.750671	-0.0553401	1.4802	-0.937	LVHA
50	24	1	0.444006	0.728463	-1.00174	3.29474	0.0184869	0.000183104	1.57906	-0.316228	0.854911	1.3457	1.96091	1.65497	1.70657	-0.888	0.0859	neutral
50	24	1	-0.245118	-2.38903	-0.169426	2.24767	0.0105383	7.60162e-05	-0.850265	-0.316228	-0.699472	-0.820907	-0.631581	-0.551473	-0.305018	-0.716	0.7039	HVHA
50	24	1	-0.42609	1.23239	1.43184	2.93221	0.0280267	0.000134162	-0.850265	-0.316228	-0.699472	-0.785539	-0.595043	-0.558463	-0.417077	1.2236	0.2339	LVHA
50	24	1	-2.37886	0.162926	-2.10997	3.28148	0.0322738	0.000175241	0.364399	-0.316228	0.0777192	0.0122729	-0.559411	-0.1931	-0.650731	-0.7306	-1.1911	HVLA
50	24	1	0.787585	-0.399591	0.819004	2.52896	0.0248257	9.87255e-05	0.364399	-0.316228	0.0777192	-0.188003	-0.540301	-0.312062	-0.37088	1.0049	-2.328	LVLA
50	24	1	0.448713	-0.553005	0.301262	2.73761	0.0284554	0.000117637	0.364399	-0.316228	0.0777192	1.46493	0.424465	1.39357	-0.912121	-0.5007	0.5892	neutral
50	24	1	0.649648	0.605282	-0.246419	2.34122	0.0200709	8.24905e-05	-0.850265	-0.316228	-0.699472	-0.809735	-0.496274	-1.35759	-0.18139	-0.1928	0.9596	HVHA
50	24	1	0.387962	-0.133136	0.301993	3.10627	0.0253009	0.000153734	-0.850265	-0.316228	-0.699472	-0.770704	-0.615037	-0.331978	-0.483055	-1.1129	0.4384	HVLA
50	24	1	-0.686234	0.162009	-0.0666634	2.18045	0.00908643	7.13829e-05	-0.850265	-0.316228	-0.699472	-0.799791	-0.57809	-0.761402	-0.388849	0.1493	0.3405	LVLA
50	24	1	1.01839	0.583692	0.740123	3.35287	0.0106922	0.000183951	1.57906	2.84605	2.40929	1.35177	1.63037	1.01753	2.00256	1.7633	0.1677	LVHA
51	35	1	0.411542	-0.449722	-0.0821376	1.58477	0.0064564	4.62086e-05	-0.10056	-1.01419	-0.590596	-0.0556794	-1.12364	0.759659	-0.910504	-0.4094	0.2513	neutral
51	35	1	-0.596466	0.928805	-0.943669	1.57585	0.00340505	4.54058e-05	-0.10056	1.52128	0.72184	-0.803203	-0.351639	-1.12774	-0.0133195	-0.6046	0.9014	HVHA
51	35	1	-0.34799	-1.29154	-1.79612	1.5496	0.0454884	4.67067e-05	0.905042	-1.01419	0.0656218	1.39006	1.29657	-0.219039	2.37959	2.0932	-2.4486	LVHA
51	35	1	0.219445	0.112879	1.06021	1.50342	0.00455979	4.15177e-05	-0.10056	0.253546	0.0656218	-0.447547	-0.126399	-1.18789	0.42174	-1.0349	0.7666	HVLA
51	35	1	-1.93907	-1.27292	0.307496	1.67158	0.0271036	5.5315e-05	-0.10056	0.253546	0.0656218	1.7119	1.49272	1.21134	0.837339	0.076	-0.2711	LVLA
51	35	1	0.000972005	0.541649	-0.77187	1.62542	0.00444254	4.73103e-05	1.91064	1.52128	2.03428	1.06409	1.38967	1.15018	-0.632007	-0.2568	-0.2846	neutral
51	35	1	0.386751	0.265323	0.71073	1.53541	0.00634831	4.30843e-05	-1.10616	0.253546	-0.590596	-0.801587	-0.562296	-0.702587	-0.554365	-1.1184	0.2444	HVHA
51	35	1	0.13097	-1.05565	0.165863	1.64288	0.0191609	4.88192e-05	-1.10616	-1.01419	-1.24681	-0.887454	-0.559843	-1.06039	-0.231367	-0.2011	1.1217	HVLA
51	35	1	-0.332205	0.523677	-0.224999	1.54623	0.00605479	4.3641e-05	-1.10616	-1.01419	-1.24681	-0.728607	-0.913282	0.0443024	-0.76648	0.184	-0.0199	LVLA
51	35	1	2.06605	1.6975	1.57449	1.48805	0.0024861	4.02715e-05	0.905042	0.253546	0.72184	-0.441971	-0.541865	1.13216	-0.530628	1.2719	-0.2613	LVHA
52	23	1	-0.656052	-1.45085	-0.333279	4.70384	0.0261162	0.000582022	0.621059	0.870572	0.788116	-0.582113	-0.452099	0.504879	0.555009	-0.0443	-0.8701	neutral
52	23	1	-0.538915	-0.196738	-0.534106	4.76798	0.1014	0.000591692	0.621059	-0.217643	0.225176	0.162613	0.226406	-0.231738	1.05709	-1.3427	1.3169	HVHA
52	23	1	-1.72076	0.630357	-2.35318	4.76907	0.0559815	0.000611318	1.65616	0.870572	1.35106	-0.508401	0.293086	0.557003	0.3587	1.1274	-0.5027	LVHA
52	23	1	-0.219478	-0.0141234	0,40 91	4.7638	0.0824029	0.000608999	-0.414039	0.870572	0.225176	1.0652	0.86853	0.49958	0.603111	-1.5025	2.0412	HVLA
52	23	1	-0.150375	0.920697	0.138722	4.67311	0.0147863	0.000633128	-1.44914	-1.30586	-1.46364	-0.912901	-1.51163	-0.227498	-1.21985	1.1011	-0.7486	LVLA
52	23	1	-0.751134	0.265848	-0.329325	4.76594	0.0456286	0.000603961	-0.414039	-1.30586	-0.900704	0.852691	0.54549	-0.128801	-1.60569	-0.3746	-0.8169	neutral
52	23	1	0.608561	-0.233223	0.305483	4.71429	0.0601409	0.000594814	0.621059	0.870572	0.788116	0.599729	0.885285	1.54942	0.338365	-0.5555	0.4955	HVHA
52	23	1	1.60653	1.16394	1.141	4.75236	0.00784239	0.000660602	-0.414039	-0.217643	-0.337764	-1.99719	-0.864341	-2.17624	-0.464073	-0.2945	0.1687	HVLA
52	23	1	1.10148	-1.87368	0.488657	4.63783	0.0126293	0.000566383	-1.44914	-1.30586	-1.46364	-0.912901	-1.37207	-0.831505	-0.954744	0.6773	-0.5544	LVLA
52	23	1	0.720139	0.787769	1.06603	4.79048	0.129005	0.000620427	0.621059	0.870572	0.788116	0.407471	1.38135	0.484899	1.33208	1.2082	-0.5296	LVHA
55	24	1	0.9415	0.663037	0.830767	3.98115	0.0603271	0.000355436	0	0.858116	0.380319	-0.2224	0.311421	-1.18702	-0.213906	-0.3322	0.6599	neutral
55	24	1	0.389983	-0.0096573	0.410755	3.68415	0.0544449	0.000297104	0	0.858116	0.380319	-0.20184	-0.704932	0.248039	1.55179	2.1647	0.9004	LVHA
55	24	1	0.0814338	-0.215415	-0.123714	3.87216	0.0428576	0.000329951	0	-0.572078	-0.253546	-0.895507	-0.434544	-1.31896	-0.335783	-0.2396	0.3738	HVLA
55	24	1	0.325365	0.796091	0.108955	3.66851	0.12699	0.000312448	-1.06066	-0.572078	-0.887412	1.48591	0.341835	-0.155687	1.65131	-0.4872	0.2641	LVLA
55	24	1	-0.0304717	0.00504469	-0.104323	3.98124	0.0611942	0.000351966	0	-0.572078	-0.253546	0.305603	-0.701554	1.03737	-0.493701	0.1279	0.3099	neutral
55	24	1	-2.56521	-2.50392	-2.44346	3.96884	0.0915853	0.000361555	1.06066	0.858116	1.01419	0.703845	1.38623	1.31287	-0.461066	-1.4862	-2.6693	HVHA
55	24	1	0.408266	0.603774	0.940691	4.0282	0.104547	0.000398904	1.06066	0.858116	1.01419	0.911445	1.23498	1.1034	0.914116	-0.4299	-0.4339	HVLA
55	24	1	0.23539	0.213313	-0.105893	3.6515	0.0514401	0.000290925	-2.12132	-2.00227	-2.15514	-1.4181	-1.50402	-0.491511	-1.1122	-0.4986	0.1013	LVLA
55	24	1	0.213741	0.447727	0.486227	3.88159	0.116485	0.000349568	0	-0.572078	-0.253546	0.725153	1.00916	0.549252	-0.911331	1.1164	0.2114	LVHA
56	21	1	0.499877	-0.0630106	0.55439	2.38081	0.0320553	0.000121085	-0.737865	-0.572078	-0.689598	-0.853929	-0.817904	-0.765426	-0.263777	-0.0799	0.5896	neutral
56	21	1	-0.721905	-0.619708	-0.579803	3.09538	0.0479727	0.000212923	2.42441	2.28831	2.44494	0.773933	1.51907	0.478277	1.82103	-1.1691	-1.2704	HVHA
56	21	1	-1.26405	-1.55181	0.564941	2.03057	0.0164291	8.80126e-05	-0.737865	-0.572078	-0.689598	-0.849657	-0.791143	-0.801708	-0.221634	0.0794	0.9167	LVHA
56	21	1	-0.594742	-1.36897	-0.677556	1.96406	0.00865193	8.20593e-05	-0.737865	-0.572078	-0.689598	-0.79248	-0.898565	-0.333439	-0.435829	-0.8991	0.7221	HVLA
56	21	1	-0.0542789	1.26277	-0.923534	2.69388	0.0347532	0.000157864	-0.737865	-0.572078	-0.689598	-0.825179	-0.55496	-1.17932	-0.373301	-0.4866	-2.227	LVLA
56	21	1	-0.178364	0.613513	1.47688	2.17685	0.0251258	0.000102256	0.316228	-0.572078	-0.0626908	1.7982	1.65306	0.962609	-0.798449	0.7241	0.7247	neutral
56	21	1	0.827044	0.00332927	1.0654	1.92377	0.0113717	7.88122e-05	-0.737865	-0.572078	-0.689598	-0.874551	-0.713262	-1.06932	-0.169503	-1.0613	0.136	HVHA
56	21	1	-1.22137	-0.371203	-0.731572	2.91326	0.0357944	0.000185618	0.316228	0.858116	0.564217	-0.157276	0.337768	-0.0781576	-0.382259	0.9304	0.1147	HVLA
56	21	1	0.906168	1.16216	0.76413	1.94121	0.01344	7.97762e-05	0.316228	-0.572078	-0.0626908	0.763963	-0.534628	1.19048	-1.01716	2.0141	0.3889	LVLA
56	21	1	1.80161	0.932941	-1.51327	2.54851	0.0367624	0.000141443	0.316228	0.858116	0.564217	1.01698	0.800572	1.596	1.84089	-0.052	-0.0952	LVHA
57	20	1	-1.01467	-0.723657	-0.158094	1.61196	0.0126858	4.7506e-05	-0.572078	-0.621059	-0.660783	-0.552021	-0.579651	-0.427682	-0.212491	-0.1411	-0.1366	neutral
57	20	1	-0.690593	-0.000735789	-0.208018	1.79119	0.0125295	6.04525e-05	-0.572078	-0.621059	-0.660783	-0.551916	-0.566668	-0.474039	-0.260247	-0.7314	-1.6685	HVHA
57	20	1	-0.383652	0.244653	-0.227001	1.48009	0.00807233	3.72239e-05	-0.572078	-0.621059	-0.660783	-0.539688	-0.614955	-0.250202	-0.301183	2.3295	-0.5358	LVHA
57	20	1	-0.677689	0.647705	-0.655995	1.69084	0.010987	5.369e-05	2.28831	1.44914	2.17114	1.63567	2.05818	2.06307	2.40978	-0.2858	-0.2747	HVLA
57	20	1	2.30001	-0.803053	1.43133	1.38006	0.00582067	3.13037e-05	0.858116	1.44914	1.22717	-0.914134	-0.421399	-0.983197	-0.150952	0.8286	0.1801	LVLA
57	20	1	0.131015	-1.21278	1.49551	1.34581	0.00517162	2.94938e-05	0.858116	-0.621059	0.283193	1.7174	0.360224	1.6377	-1.56132	0.4124	1.2624	neutral
57	20	1	-0.253912	-0.985569	0.272275	1.70735	0.0110098	5.24815e-05	-0.572078	-0.621059	-0.660783	-0.551883	-0.59214	-0.382116	-0.174602	-1.0388	1.9793	HVHA
57	20	1	0.93947	0.658075	0.530805	1.4271	0.0070128	3.36435e-05	-0.572078	-0.621059	-0.660783	-0.543684	-0.604048	-0.305791	-0.216923	-0.8624	-0.3118	HVLA
57	20	1	-0.709568	2.11498	-1.84518	1.70661	0.0108753	5.60879e-05	-0.572078	1.44914	0.283193	0.85498	1.5396	-0.437222	0.647406	-0.507	-0.0577	LVLA
57	20	1	0.359589	0.060386	-0.635635	1.53643	0.0095603	4.09061e-05	-0.572078	-0.621059	-0.660783	-0.554725	-0.579144	-0.44053	-0.179463	-0.0039	-0.4368	LVHA
58	27	1	0.0471219	-0.679326	-0.682667	1.54003	0.00437635	2.65092e-05	0	-0.135526	-0.0835269	0.168105	-0.381821	0.570408	-0.488837	2.0801	-0.3005	neutral
58	27	1	-1.42131	0.82147	-0.969888	1.47899	0.00315978	2.40696e-05	0	1.21974	0.751742	-0.0232862	-0.512098	0.54295	-0.911987	-0.468	-0.4868	HVHA
58	27	1	1.72525	-0.0254211	1.54289	1.40357	0.00176199	2.13085e-05	0	-0.135526	-0.0835269	1.06684	0.0218969	0.746207	-0.935816	-0.3486	-0.5954	LVHA
58	27	1	0.282663	-1.80202	-0.188031	1.42392	0.0047739	2.24335e-05	-1.5	-0.135526	-0.918796	-1.02797	-0.237802	-0.940102	0.0308717	0.0581	2.6266	HVLA
58	27	1	-0.56398	0.184517	-0.513707	1.43523	0.00112358	2.26411e-05	0	1.21974	0.751742	-0.17855	0.288842	-0.759962	0.750245	0.4532	-0.8497	LVLA
58	27	1	-1.48259	-0.925833	-1.15098	1.41206	0.00093608	2.15867e-05	1.5	-0.135526	0.751742	2.05338	2.67062	1.90104	-1.04531	-0.0562	0.3405	neutral
58	27	1	0.887373	-0.517121	1.58988	1.45028	0.00282838	2.34008e-05	1.5	1.21974	1.58701	-0.418394	0.037979	-0.490961	2.14956	-1.5167	-0.1253	HVHA
58	27	1	0.726123	1.18837	0.8393	1.4247	0.00153733	2.19962e-05	0	-0.135526	-0.0835269	0.435184	-0.525651	0.497725	0.0559123	0.1352	-0.1096	HVLA
58	27	1	-0.287839	0.375541	-0.585308	1.504	0.00470801	2.47577e-05	-1.5	-1.49079	-1.75407	-0.966164	-0.919784	-0.786612	-0.391879	0.7656	0.2129	LVLA
58	27	1	0.0871924	1.37982	0.11851	1.38842	0.00106733	2.09132e-05	0	-1.49079	-0.918796	-1.10913	-0.442184	-1.2807	0.787239	-1.1027	-0.7128	LVHA
59	24	1	-0.546938	-0.596777	-0.593736	1.03768	0.00781412	1.59333e-05	-0.621059	0	-0.621059	-0.245143	-0.380167	0.0150715	-0.082602	1.1007	-0.6408	neutral
59	24	1	-1.30258	-0.712296	-1.621	1.13616	0.00587731	1.90715e-05	-0.621059	0	-0.621059	-0.303224	-0.353929	-0.329921	0.604551	-0.0194	-0.2651	HVHA
59	24	1	-0.976789	1.44322	-0.642136	0.936634	0.00599772	1.25006e-05	-0.621059	0	-0.621059	-0.267465	-0.40202	-0.0495545	0.221095	1.664	-0.9768	LVHA
59	24	1	1.0722	0.465518	0.5555	0.857407	0.00334757	1.04189e-05	1.44914	0	1.44914	-0.304178	-0.0826771	-1.00642	1.08303	-1.74	1.3436	HVLA
59	24	1	-0.348254	0.754459	-0.155702	1.22779	0.00563084	2.32865e-05	-0.621059	0	-0.621059	-0.247311	-0.468527	0.192313	0.233903	0.3945	-0.2886	LVLA
59	24	1	-0.176073	0.251988	0.456241	0.983977	0.00712037	1.41839e-05	1.44914	0	1.44914	2.81762	2.77874	2.33283	-2.61757	-0.3991	-0.104	neutral
59	24	1	1.72908	-2.14881	2.13305	0.845439	0.00375088	9.56131e-06	1.44914	0	1.44914	-0.706269	0.205952	-1.49056	0.675045	-1.277	2.0169	HVHA
59	24	1	0.208946	-0.255913	-0.341755	1.18259	0.00635528	2.03343e-05	-0.621059	0	-0.621059	-0.264585	-0.3428	-0.161237	0.115341	-0.0092	-0.0913	HVLA
59	24	1	-0.739969	0.717459	-0.329905	0.893472	0.00614123	1.14273e-05	-0.621059	0	-0.621059	-0.240219	-0.425907	0.136921	-0.0752559	0.0929	-1.237	LVLA
59	24	1	1.08037	0.0811489	0.539447	1.09088	0.00697529	1.75944e-05	-0.621059	0	-0.621059	-0.239226	-0.528669	0.360549	-0.15753	0.1927	0.243	LVHA
67	61	1	1.16874	1.25002	0.604432	2.38527	0.026916	0.000145909	-0.774597	0.948683	0.10056	-0.770474	-0.400554	-0.493916	-0.452222	1.0836	-0.0328	neutral
67	61	1	-0.10869	-1.16732	0.0187569	2.10702	0.0162729	0.000106249	-0.774597	-0.948683	-0.905042	-0.808625	-0.9156	-0.377276	-0.4798	-0.6959	1.2229	HVHA
67	61	1	0.253076	-0.458687	0.808722	1.83151	0.00433396	7.17017e-05	1.1619	0.948683	1.10616	-0.59534	-0.651641	-0.649344	0.273298	0.7126	0.465	LVHA
67	61	1	-0.409027	-0.556703	0.179096	1.83597	0.0248086	6.28826e-05	1.1619	0.948683	1.10616	1.55668	1.36729	0.698563	2.63744	-1.4179	-2.579	HVLA
67	61	1	-0.984161	-0.110642	-0.675241	1.89038	0.0115016	7.85285e-05	-0.774597	-0.948683	-0.905042	-0.789575	-0.869817	-0.422474	-0.583605	0.4327	0.1931	LVLA
67	61	1	1.13867	-0.992064	0.545619	1.96326	0.0320809	8.64968e-05	1.1619	0.948683	1.10616	1.46422	0.247556	2.63166	0.505217	-0.8915	-0.45	neutral
67	61	1	-1.97682	-0.116033	-2.46898	1.91422	0.018539	8.04975e-05	-0.774597	-0.948683	-0.905042	0.792614	1.44392	-0.492465	-0.564773	-0.1429	0.2989	HVHA
67	61	1	0.473244	1.74413	0.217089	1.88761	0.0186687	6.42311e-05	-0.774597	-0.948683	-0.905042	0.660063	1.26691	-0.533782	-0.345504	-1.1926	0.1716	HVLA
67	61	1	-0.446465	-0.638875	-0.229053	2.24191	0.0163752	0.000121617	1.1619	0.948683	1.10616	-0.709272	-0.529405	-0.119761	-0.423429	1.3462	0.2429	LVLA
67	61	1	0.891432	1.04618	0.999556	1.98928	0.0153347	9.14251e-05	-0.774597	-0.948683	-0.905042	-0.800289	-0.958656	-0.241203	-0.566617	0.7656	0.4675	LVHA
70	67	1	-1.06051	0.639485	-1.13371	2.70155	0.0469442	9.0443e-05	-0.176166	-0.948683	-0.858116	-0.769428	0.212369	-1.90329	-1.06694	-0.9051	-0.6708	neutral
70	67	1	-1.10035	0.236874	-0.754816	2.74348	0.0700086	0.000116984	-0.176166	-0.948683	-0.858116	1.8246	1.68097	0.342967	0.640895	-0.5622	0.3352	LVHA
70	67	1	1.6841	0.0952534	1.31304	2.64868	0.0365223	8.97948e-05	-0.176166	0.948683	0.572078	-0.2988	-0.625211	-0.347263	-0.338057	-0.8458	-0.3237	HVLA
70	67	1	-0.737928	0.216172	-0.922361	2.32379	0.0169735	6.36345e-05	-0.176166	-0.948683	-0.858116	-0.977799	-1.32886	-1.1311	-0.227628	0.508	-0.1513	LVLA
70	67	1	0.128198	-2.33272	1.35533	2.60167	0.0286265	8.5713e-05	1.58549	-0.948683	0.572078	0.357686	0.507177	1.51418	-0.25508	0.6878	2.3943	neutral
70	67	1	0.240776	0.254584	-0.0295962	2.53821	0.0329042	7.70064e-05	-0.176166	-0.948683	-0.858116	-0.397242	-0.771218	0.276267	-1.47575	1.1963	-1.3122	HVHA
70	67	1	0.372839	-0.388617	0.306038	2.32997	0.0227741	6.58842e-05	1.58549	0.948683	2.00227	-0.69761	-0.64279	0.00617329	0.0105144	0.4284	0.3498	HVLA
70	67	1	1.22603	-0.0689764	0.835729	2.77032	0.0603164	0.000108486	-0.176166	0.948683	0.572078	-1.07967	-0.555374	-0.379025	-0.151186	-1.1203	0.3392	LVLA
70	67	1	-0.753151	1.34795	-0.96965	2.42218	0.0696032	8.67211e-05	-0.176166	0.948683	0.572078	1.11423	1.54861	0.939305	2.1098	1.6028	-0.7605	LVHA
71	58	1	0.0756645	-0.842091	0.153017	2.05722	0.00831385	5.24243e-05	-0.176166	0.948683	0.414039	-1.11626	-1.16095	0.380872	-0.296434	1.209	0.079	neutral
71	58	1	-1.2286	0.998011	-1.53078	2.2023	0.025507	7.21856e-05	-0.176166	-0.948683	-0.621059	-0.85682	-1.09637	-1.79116	0.805852	-0.3103	0.0882	HVHA
71	58	1	-0.665532	1.18986	-0.476895	2.30955	0.0777967	0.000105248	-0.176166	-0.948683	-0.621059	1.74224	1.54333	1.05961	0.0463395	-0.2004	-0.4955	LVHA
71	58	1	0.681565	-1.80321	-0.927288	2.26907	0.0448211	8.9833e-05	1.58549	0.948683	1.44914	0.494023	0.857934	-0.62092	-0.283602	-0.0775	-1.0357	HVLA
71	58	1	0.840771	0.483227	0.553413	2.16824	0.0117048	6.0655e-05	-0.176166	-0.948683	-0.621059	-0.900244	-0.982689	0.779394	-0.927461	-0.0366	0.4277	LVLA
71	58	1	1.7309	0.0144036	2.16535	2.01455	0.0351391	5.27988e-05	-0.176166	0.948683	0.414039	-0.946713	-0.125999	-1.01892	1.7628	-0.1134	0.606	neutral
71	58	1	-0.548529	-0.377138	-0.349044	2.24798	0.0337686	7.56435e-05	-0.176166	-0.948683	-0.621059	0.388002	0.093726	-0.154833	-0.870038	-1.4228	2.1821	HVHA
71	58	1	-1.26123	1.23001	0.634225	2.14204	0.0225051	5.73935e-05	-1.93783	-0.948683	-1.65616	-0.467971	-0.55822	0.421167	-1.46664	-1.2538	-0.6655	HVLA
71	58	1	-0.487997	-0.0342972	-0.144723	2.23222	0.0388107	8.74797e-05	1.58549	0.948683	1.44914	1.20611	1.42488	1.43287	0.090634	0.2804	-1.3707	LVLA
71	58	1	0.862982	-0.858774	-0.0772714	2.22913	0.0241946	6.85639e-05	-0.176166	0.948683	0.414039	0.457628	0.00436323	-0.488085	1.13854	1.9253	0.1845	LVHA
73	63	1	-0.554834	-0.337745	-0.711891	1.85227	0.0063807	3.97896e-05	-0.707107	0	-0.46291	-1.26868	-1.34834	-0.0876281	-1.26314	1.6751	-1.8225	neutral
73	63	1	-0.76838	-0.326265	-0.741619	1.88786	0.0352972	4.44383e-05	0.707107	0	0.46291	0.356827	0.88417	1.17819	0.814201	0.226	-0.0181	HVHA
73	63	1	-0.576624	-0.080609	-0.562232	1.88992	0.0406471	4.78238e-05	0.707107	2.12132	1.38873	0.21779	1.29636	-0.553592	1.62904	-0.591	0.4598	LVHA
73	63	1	1.5325	1.01551	1.45608	1.92775	0.0253352	4.7202e-05	-0.707107	0	-0.46291	0.815034	0.175492	-0.17552	-0.450347	0.026	0.1817	HVLA
73	63	1	1.54026	-1.53576	1.58488	1.90142	0.0146477	4.51643e-05	0.707107	0	0.46291	0.941079	0.00127482	1.19237	0.353276	-1.1683	0.55	LVLA
73	63	1	-0.776072	1.14167	-0.691685	1.93935	0.0252246	4.66741e-05	0.707107	0	0.46291	0.0780189	0.512738	0.0323132	-1.08254	-1.4986	0.8584	neutral
73	63	1	-0.597026	-0.553555	-0.416409	1.88902	0.0251904	4.46547e-05	-0.707107	0	-0.46291	0.854399	0.942005	0.863534	0.0922092	0.0374	0.5728	HVHA
73	63	1	1.22815	1.22406	1.27675	1.92231	0.0144816	4.53708e-05	0.707107	0	0.46291	-0.63105	-0.760033	-0.16393	-0.788791	-0.1704	1.0594	HVLA
73	63	1	-0.676588	-1.30448	-0.612688	1.89725	0.011517	4.12085e-05	-2.12132	-2.12132	-2.31455	-2.02372	-1.72066	-2.25176	-0.578062	1.4668	-1.7108	LVLA
73	63	1	-0.35138	0.757178	-0.581189	1.85365	0.0195661	4.29877e-05	0.707107	0	0.46291	0.660309	0.0169841	-0.0339678	1.27415	-0.0031	-0.1309	LVHA
74	53	1	-1.30003	-0.774018	-1.63955	1.40183	0.0310963	2.80792e-05	-0.316228	0	-0.158851	1.15332	0.868412	1.30621	0.711408	-0.5117	-0.1481	neutral
74	53	1	-0.162924	0.797744	0.574449	1.19546	0.0103828	1.62611e-05	-0.316228	-0.948683	-0.688354	-0.430194	-1.26962	-0.11063	-0.761864	0.5753	-0.4413	HVHA
74	53	1	0.0902771	0.402158	0.0496145	1.30386	0.0155956	2.24633e-05	1.79196	1.89737	1.95916	0.113331	0.870108	-1.75635	1.3313	0.6318	-0.364	LVHA
74	53	1	-1.12681	-1.28002	-1.28347	1.36316	0.017193	2.23332e-05	-0.316228	-0.948683	-0.688354	0.908529	-0.332361	1.10299	-1.14433	0.2432	0.8335	HVLA
74	53	1	0.546117	0.686755	-0.0486853	1.16017	0.00921798	1.51175e-05	-1.37032	-0.948683	-1.21786	-1.32426	-1.28096	-0.9032	-0.633044	0.5252	-1.7695	LVLA
74	53	1	0.68552	0.0119919	0.191254	1.35611	0.0156916	2.4859e-05	0.737865	0	0.370652	0.854914	0.70257	0.435487	-0.310791	-0.8415	0.8997	neutral
74	53	1	0.993624	1.31039	1.25597	1.13827	0.00675691	1.48002e-05	-0.316228	0.948683	0.370652	-1.24029	-0.231723	-0.00576272	-0.922401	-0.7628	0.8684	HVHA
74	53	1	0.817753	-0.13131	0.855071	1.26824	0.0133256	1.81368e-05	-1.37032	-0.948683	-1.21786	-1.31962	-1.28246	-0.874801	-0.611983	-1.8126	1.0507	HVLA
74	53	1	-1.58203	-1.7835	-0.973202	1.32482	0.0193067	2.37408e-05	0.737865	0	0.370652	0.811841	0.876756	1.06809	0.742397	0.2052	-1.3935	LVLA
74	53	1	1.03851	0.759811	1.01856	1.15335	0.021689	1.80833e-05	0.737865	0.948683	0.900156	0.472429	1.07927	-0.262034	1.5993	1.7479	0.4641	LVHA
75	57	1	0.187908	-0.100066	-0.46263	1.71354	0.0134334	0.000124696	-0.707107	-0.774597	-0.817806	-0.682195	-0.783552	-0.493035	-0.401955	0.6311	0.1347	neutral
75	57	1	1.08639	0.530397	0.628893	1.57632	0.0106656	0.000112417	0.707107	1.1619	0.999541	-1.03939	-0.642091	-1.34243	-0.392475	0.3473	-0.4092	HVHA
75	57	1	0.720438	-0.559941	0.702277	1.75845	0.0268799	0.000152654	-0.707107	-0.774597	-0.817806	-0.676181	-0.784355	-0.441341	-0.396921	0.5568	0.1272	LVHA
75	57	1	-0.356709	-1.84172	-1.74323	1.58761	0.0113465	0.000113317	-0.707107	-0.774597	-0.817806	-0.67407	-0.858086	-0.0567843	-0.36376	0.7545	0.0618	HVLA
75	57	1	-1.96227	0.0211335	-0.505512	1.90966	0.0151654	0.000166653	-0.707107	-0.774597	-0.817806	-0.690918	-0.876311	-0.0994613	-0.338958	1.3437	-0.485	LVLA
75	57	1	-0.91304	0.707768	-1.13847	1.65398	0.0146912	0.000126653	0.707107	-0.774597	0.0908674	1.42586	0.704667	1.95349	-1.01905	-0.8777	-0.3084	neutral
75	57	1	1.43903	-0.365038	1.33127	1.54388	0.0433158	0.000109231	2.12132	1.1619	1.90821	1.17186	0.877002	-0.44547	1.80353	-0.1297	1.5675	HVHA
75	57	1	0.221195	1.86763	-0.103884	1.62812	0.0305161	0.000120874	-0.707107	-0.774597	-0.817806	0.434507	1.04714	-0.770542	-0.418917	-0.716	-2.1417	HVLA
75	57	1	-0.561378	0.520562	0.0582875	1.8057	0.0130792	0.000143438	-0.707107	1.1619	0.0908674	-0.684347	-0.488231	0.255709	-0.385707	0.2008	0.2998	LVLA
75	57	1	0.138441	-0.780722	1.233	1.89674	0.183481	0.000204552	0.707107	1.1619	0.999541	1.41488	1.80382	1.43986	1.9142	-2.1109	1.1532	LVHA
76	54	1	-0.654668	-2.22762	0.50439	2.05792	0.0547512	0.000160526	1.01419	1.21974	1.35819	-0.409704	-0.15961	-1.51416	0.186424	-0.213	-2.1771	neutral
76	54	1	0.152248	0.206421	0.323451	1.90045	0.118197	0.000136696	1.01419	1.21974	1.35819	1.54245	2.39349	0.520133	2.12194	0.5569	0.3089	HVHA
76	54	1	-0.230573	0.826494	-0.514707	1.51168	0.0056649	6.23374e-05	-0.253546	1.21974	0.559255	-0.753375	-0.251727	-0.317067	-0.225492	1.0158	0.6384	LVHA
76	54	1	0.952104	0.290973	0.7295	1.44992	0.00871439	5.8241e-05	-0.253546	-0.135526	-0.239681	1.02117	-0.0745517	1.15646	1.36385	-2.0684	1.6459	HVLA
76	54	1	-0.549356	0.0677512	0.124071	1.66527	0.0203601	7.78178e-05	-1.52128	-1.49079	-1.83755	-1.0512	-0.971835	-0.936722	-0.43499	-0.2994	-0.3244	LVLA
76	54	1	-1.04907	-0.747704	-0.874445	1.57592	0.0144714	6.87902e-05	1.01419	-1.49079	-0.239681	0.955864	0.998527	0.998796	-1.05986	0.3475	-0.321	neutral
76	54	1	2.39849	1.5354	1.99484	1.41102	0.00820628	5.40431e-05	-1.52128	-0.135526	-1.03862	-0.848681	-0.775309	-0.0472083	-0.793495	0.6763	-0.3466	HVHA
76	54	1	-0.459548	0.0521124	-1.70748	2.00368	0.055124	0.000143261	-0.253546	-0.135526	-0.239681	1.00351	-0.0471972	0.751471	-0.637894	-1.179	0.8282	HVLA
76	54	1	-0.0985708	-0.391485	-0.312157	1.49015	0.00898216	6.05996e-05	1.01419	-0.135526	0.559255	-0.605877	-0.639398	0.782672	-0.443498	0.0339	-0.1581	LVLA
76	54	1	-0.461051	0.387657	-0.267461	1.78893	0.0169606	9.32541e-05	-0.253546	-0.135526	-0.239681	-0.854152	-0.472384	-1.39438	-0.076981	1.1294	-0.0942	LVHA
77	59	1	-0.609388	1.65427	-0.430661	2.04503	0.0497904	0.000158212	-1.49079	-0.572078	-1.18176	-1.67044	-0.927942	-1.27132	-0.954376	-0.9116	-0.917	neutral
77	59	1	1.33953	-1.35124	0.310364	1.94743	0.0362217	0.000142976	-0.135526	-0.572078	-0.393919	-1.10971	-0.840436	-0.915453	0.761539	0.1036	-0.2431	HVHA
77	59	1	-0.965182	-1.9058	1.05852	1.96407	0.0768314	0.000157107	1.21974	0.858116	1.18176	0.746024	1.16181	0.858269	0.225579	2.1335	-0.3289	LVHA
77	59	1	0.315394	0.581939	0.0484634	2.03805	0.0479265	0.000165301	-0.135526	-0.572078	-0.393919	1.36976	1.28438	0.938083	0.00222382	0.1483	-0.353	HVLA
77	59	1	-0.17232	0.144099	-0.360293	2.02257	0.0288469	0.000156161	-0.135526	0.858116	0.393919	0.536893	0.463572	-0.69581	0.19744	-0.7215	-0.3828	LVLA
77	59	1	-0.20526	-0.175765	-0.981707	1.95244	0.0319753	0.000143028	-0.135526	0.858116	0.393919	0.418307	-0.357649	1.2921	0.543836	0.2012	-0.5068	neutral
77	59	1	2.09606	0.471036	2.22639	1.94878	0.0547592	0.000142039	1.21974	0.858116	1.18176	0.498727	0.746526	-0.496921	1.75231	-0.6987	0.9022	HVHA
77	59	1	-0.357871	0.269918	-0.754507	2.0015	0.047039	0.000147913	-1.49079	-0.572078	-1.18176	-1.22945	-0.900695	-0.955821	-1.08572	-1.3006	2.5234	HVLA
77	59	1	-1.01349	0.345389	-0.978039	1.94438	0.0247454	0.000139631	-0.135526	-2.00227	-1.18176	-0.115542	-1.43808	1.27056	-1.67884	0.1373	-0.4911	LVLA
77	59	1	-0.427469	-0.0338437	-0.138529	1.99598	0.0248753	0.000152399	1.21974	0.858116	1.18176	0.555438	0.808519	-0.0236796	0.236007	0.9084	-0.203	LVHA
78	60	1	0.397835	0.376266	0.250693	1.58167	0.0127742	3.80099e-05	-1.26491	-0.858116	-1.19272	-0.681858	-0.677201	-0.311572	-0.383641	-0.9496	0.1243	neutral
78	60	1	0.387337	-2.25464	-0.155666	1.48	0.00487097	3.23916e-05	0.316228	-0.858116	-0.340777	-0.88391	-0.362659	-1.1077	0.20623	0.5286	-0.6483	HVHA
78	60	1	0.358484	0.867361	0.578324	1.39694	0.00606559	3.03601e-05	-1.26491	-0.858116	-1.19272	-0.675159	-0.953292	0.144821	-0.447683	-1.4874	-0.5216	LVHA
78	60	1	-0.390477	0.675916	-0.713475	1.45689	0.0108091	3.3165e-05	0.316228	-0.858116	-0.340777	1.39185	-0.264903	1.3217	-1.75782	0.6518	-0.4398	HVLA
78	60	1	-0.318844	-0.882179	0.381366	1.70371	0.00951738	5.23063e-05	0.316228	0.572078	0.511166	1.20426	0.54859	-0.177951	1.83395	0.581	-1.5243	LVLA
78	60	1	1.62814	-0.711622	1.53895	1.4169	0.00203326	3.1235e-05	0.316228	0.572078	0.511166	1.66189	2.59034	2.04525	-0.706599	0.2151	-0.1771	neutral
78	60	1	-2.09152	0.21144	-2.11439	1.52148	0.0057822	3.46866e-05	0.316228	0.572078	0.511166	-0.807733	-0.31203	-0.669343	0.326864	1.526	1.7942	HVHA
78	60	1	-0.775953	0.194176	0.0438952	1.37012	0.00205693	2.9293e-05	1.89737	0.572078	1.36311	-0.457402	-0.350701	-1.11068	0.811099	-0.8509	1.2606	HVLA
78	60	1	-0.020378	0.900524	-0.634543	1.48757	0.0100606	3.45473e-05	-1.26491	-0.858116	-1.19272	-0.421677	-0.405704	-0.0306061	-0.606645	0.8206	0.7469	LVLA
78	60	1	0.825379	0.62276	0.824843	1.64512	0.00509636	4.42321e-05	0.316228	2.00227	1.36311	-0.33027	0.18756	-0.103914	0.724245	-1.0353	-0.6147	LVHA
79	59	1	-0.740473	0.0544191	0.131071	1.07687	0.00785727	1.34476e-05	-0.424264	0.316228	-0.169781	-1.05354	-0.911448	0.47706	-0.994873	-0.0203	0.2562	neutral
79	59	1	0.00478227	-0.433776	-1.09437	1.17534	0.014332	1.72806e-05	0.424264	0.316228	0.396156	-1.09912	-0.747776	-1.80202	-0.596803	0.1588	0.1151	HVHA
79	59	1	0.341563	-0.844623	0.490639	1.13181	0.0184197	1.79347e-05	0.424264	0.316228	0.396156	0.162208	-0.220268	-0.0126327	1.07861	2.1108	-0.2947	LVHA
79	59	1	0.898244	0.287405	1.60021	1.01173	0.00648513	1.17508e-05	-1.27279	-1.26491	-1.30166	-1.07779	-1.24789	0.0975354	-1.05356	-0.336	0.9403	HVLA
79	59	1	-1.28254	-1.11717	-0.722172	1.31309	0.0217135	2.67038e-05	0.424264	0.316228	0.396156	0.856395	1.09047	0.876068	0.448326	-0.704	-0.3626	LVLA
79	59	1	-0.417444	-0.405369	-0.731743	1.04069	0.00794327	1.24123e-05	-0.424264	-1.26491	-0.735718	1.03632	-0.0749035	0.948689	-1.17313	-0.9753	0.2066	neutral
79	59	1	-0.867969	0.492699	0.170282	1.28319	0.0200351	2.43299e-05	2.12132	1.89737	2.09397	0.554552	0.925683	-0.232388	1.08445	-0.8521	0.5749	HVHA
79	59	1	1.46249	2.47855	0.26388	1.15326	0.0288376	1.71772e-05	-1.27279	-1.26491	-1.30166	-1.25933	-1.12611	-1.3095	-0.724049	0.0057	1.6283	HVLA
79	59	1	-0.847354	-0.460235	-1.43635	1.01162	0.00321386	1.16114e-05	0.424264	0.316228	0.396156	0.82742	1.23156	1.37889	0.620007	-0.705	-1.3088	LVLA
79	59	1	1.44871	-0.0519044	1.32856	1.15285	0.0465345	2.19758e-05	-0.424264	0.316228	-0.169781	1.05289	1.08068	-0.421707	1.31101	1.3175	-1.7553	LVHA
81	62	1	0.660112	-0.495346	0.58505	2.20167	0.0185679	5.45025e-05	-0.817806	-1.02787	-0.960617	-0.854924	-0.882288	-0.492661	-0.509981	-0.1822	-1.6272	neutral
81	62	1	0.0963194	1.29538	0.245315	2.33994	0.0197875	6.22809e-05	-0.817806	-1.02787	-0.960617	-0.818201	-0.721127	-0.866724	-0.65967	-0.2857	-0.7476	HVHA
81	62	1	0.766526	-1.68024	1.01163	2.53038	0.0616053	8.99966e-05	0.999541	1.25629	1.17409	1.34566	2.21356	1.39835	1.39807	0.5836	-1.4891	LVHA
81	62	1	-2.53356	-1.55652	-2.62255	2.39947	0.0340717	6.55074e-05	-0.817806	-1.02787	-0.960617	-0.870163	-0.655792	-1.27899	-0.406432	1.1077	0.9032	HVLA
81	62	1	0.75351	0.750132	0.623748	2.10902	0.0334992	5.64399e-05	0.0908674	0.114208	0.106735	1.5893	0.864348	1.30228	1.40555	-2.0967	1.1769	LVLA
81	62	1	0.175965	0.0665597	0.0285093	2.26437	0.0142203	5.82139e-05	0.999541	0.114208	0.640411	1.02524	0.776788	1.43228	-1.04668	0.029	0.2344	neutral
81	62	1	0.0482934	-0.133332	-0.0116244	2.14315	0.0139775	5.25384e-05	-0.817806	0.114208	-0.426941	-0.85338	-0.338313	-0.559615	-0.449726	-0.071	0.2655	HVHA
81	62	1	-0.697257	0.919699	-0.400444	2.43183	0.0230381	6.89629e-05	0.0908674	1.25629	0.640411	0.0420852	-0.328529	-0.476907	-0.600032	-0.1304	-0.1006	HVLA
81	62	1	0.677085	0.578723	0.268736	2.01441	0.0150793	4.59148e-05	-0.817806	-1.02787	-0.960617	-0.823039	-0.893026	-0.333896	-0.608162	-0.5615	1.0671	LVLA
81	62	1	0.0530052	0.254936	0.271638	2.35645	0.0208086	6.7175e-05	1.90821	1.25629	1.70776	0.21743	-0.0356176	-0.12413	1.47706	1.6072	0.3175	LVHA
82	26	1	0.860317	0.450184	0.662003	2.80871	0.0067884	9.89973e-05	1.10782	1.22474	1.20873	-0.845166	-0.667519	-1.19507	0.263718	-0.4853	-0.7952	neutral
82	26	1	0.704627	-0.724481	0.294746	2.9568	0.0158656	0.000109771	1.10782	1.22474	1.20873	0.25191	0.568631	1.48292	0.832478	-0.5613	1.9818	HVHA
82	26	1	1.32917	-1.88097	1.13996	2.58841	0.0213828	8.54794e-05	1.10782	1.22474	1.20873	1.0368	1.97644	0.478157	2.39733	2.0552	-0.2757	LVHA
82	26	1	-1.59148	-0.0837833	-0.815815	2.57815	0.00466179	8.34398e-05	-0.369274	0	-0.241747	-1.39509	-0.76531	-1.63027	0.00530764	-1.1393	1.4864	HVLA
82	26	1	0.819781	0.613691	0.485516	2.66394	0.0118338	8.94636e-05	-0.369274	0	-0.241747	-0.740338	-0.437078	-0.0673514	-0.482815	-0.3869	-0.1962	LVLA
82	26	1	-0.225479	0.52887	-0.418704	2.8898	0.0242421	0.000104301	-0.369274	-1.22474	-0.725241	1.17886	0.703601	0.770722	-1.0078	-0.3719	-0.8553	neutral
82	26	1	-0.990232	1.56291	-1.84021	2.62733	0.0174053	8.83833e-05	-1.10782	-1.22474	-1.20873	-0.223245	-0.768857	0.0870655	-0.846819	-0.326	-0.2678	HVHA
82	26	1	0.474295	0.299703	0.377875	2.53893	0.00776434	8.21328e-05	-1.10782	-1.22474	-1.20873	-0.223245	-1.24177	-0.299983	-0.545635	-0.0123	-0.7294	HVLA
82	26	1	-1.22988	0.405948	-1.07473	2.73906	0.0138009	9.50795e-05	-1.10782	0	-0.725241	-0.223245	-0.284153	-0.740557	-0.443933	-0.3293	0.4258	LVLA
82	26	1	-0.151112	-1.17207	1.18936	2.63093	0.00923227	8.80111e-05	1.10782	0	0.725241	0.513019	0.916012	1.11437	-0.171835	1.5571	-0.7743	LVHA
83	60	1	-0.206449	-0.0814844	-0.445612	0.523511	0.00272159	5.43294e-06	-1.89737	-0.316228	-1.44914	-0.891279	-0.693443	-0.750442	-0.60042	-0.5634	-0.0061	neutral
83	60	1	-1.2489	-0.622947	-0.682343	0.49219	0.0011625	4.95266e-06	1.26491	-0.316228	0.621059	0.616339	-0.345441	0.217153	-0.235109	-0.357	-0.4368	HVHA
83	60	1	-0.0289614	-0.228645	-0.368374	0.492412	0.000940018	4.67344e-06	1.26491	-0.316228	0.621059	0.850707	1.87042	2.0453	0.589216	1.309	-0.3865	LVHA
83	60	1	-1.15286	2.31629	-1.09157	0.493668	0.00105642	5.04817e-06	-0.316228	-0.316228	-0.414039	1.11215	0.519661	0.231092	-0.707622	0.2401	-0.1369	HVLA
83	60	1	2.40123	-0.303244	2.4656	0.485519	0.000355095	4.6396e-06	-0.316228	1.26491	0.621059	-0.917014	-0.618203	-1.1199	-0.298368	0.4888	-0.5079	LVLA
83	60	1	-0.387556	-0.788343	-0.595023	0.537951	0.0108529	6.91556e-06	-0.316228	1.26491	0.621059	-0.0631437	-0.351864	0.765456	1.66076	-2.2162	0.5769	neutral
83	60	1	0.33536	0.302518	-0.0701382	0.502679	0.00426689	5.09882e-06	-0.316228	-1.89737	-1.44914	1.16102	1.64219	-0.224839	1.72296	0.0659	-0.6442	HVHA
83	60	1	0.173326	0.717774	-0.226933	0.495463	0.00177426	4.91221e-06	-0.316228	-0.316228	-0.414039	0.609037	-0.547279	0.545424	-1.23069	0.2025	-0.6911	HVLA
83	60	1	0.0219333	-1.36557	0.46005	0.486744	0.000247825	4.59504e-06	1.26491	1.26491	1.65616	-0.898647	-0.597183	-0.352574	-0.436998	-0.3735	2.6436	LVLA
83	60	1	0.0928837	0.0536503	0.554339	0.488874	0.000982612	4.77628e-06	-0.316228	-0.316228	-0.414039	-1.57918	-0.878855	-1.35667	-0.463727	1.2036	-0.4109	LVHA
85	23	1	0.385135	-0.245473	0.693107	3.24546	0.0582109	0.000137232	0.444478	-0.514496	-0.135526	0.314169	0.276678	-0.0647843	-1.30635	1.0364	0.3727	neutral
85	23	1	1.21165	1.78814	-2.0604	3.16783	0.0348209	0.00014635	0.444478	1.54349	1.21974	-0.823802	-0.366509	0.666453	0.421472	-0.2203	-0.5063	HVHA
85	23	1	0.129949	-1.60908	0.884317	3.53983	0.111212	0.000181992	-1.03712	-1.54349	-1.49079	-1.36977	-1.37508	-1.57415	-0.453816	-0.3739	-2.3802	LVHA
85	23	1	-0.718483	-0.937155	-0.00837328	3.28954	0.0320854	0.000142401	0.444478	0.514496	0.542105	-1.378	-1.07051	-1.16478	-0.303193	-2.4538	1.1088	HVLA
85	23	1	1.3063	-0.313173	-0.460648	3.27437	0.0950008	0.000153234	0.444478	0.514496	0.542105	0.497444	0.822913	0.993177	1.68515	0.2627	-0.015	LVLA
85	23	1	-0.246538	-0.500313	0.977409	3.33408	0.062258	0.000156926	-1.03712	0.514496	-0.135526	0.399843	-0.238166	1.29317	0.603178	0.3641	0.9329	neutral
85	23	1	0.822972	0.0929893	0.885529	3.5955	0.0926918	0.000186408	-1.03712	-0.514496	-0.813157	-0.746676	-0.995627	-0.807632	-0.3729	0.3949	0.3713	HVHA
85	23	1	-0.853941	0.529024	-1.04153	3.53549	0.149777	0.000198023	-1.03712	-1.54349	-1.49079	1.45346	0.156149	-0.384218	-1.44073	-0.2597	-0.6036	HVLA
85	23	1	-1.91351	1.2772	-0.407599	3.33813	0.101544	0.000189104	1.92607	0.514496	1.21974	0.785727	1.62985	1.11918	-0.0157615	0.1194	0.5578	LVLA
85	23	1	-0.123523	-0.0821616	0.538193	3.46106	0.142805	0.000194411	0.444478	0.514496	0.542105	0.867607	1.16031	-0.0764042	1.18295	1.1302	0.1615	LVHA
86	67	1	-0.553656	-0.98347	-0.420202	1.6366	0.0282194	3.55286e-05	-0.474342	0.176166	-0.114208	1.60567	0.961073	0.607002	1.15207	0.4373	0.2909	neutral
86	67	1	-0.703431	-1.00488	-0.860613	1.48111	0.011853	2.4702e-05	1.89737	1.93783	2.16995	-1.19614	-0.586614	-0.753076	-0.201607	0.2174	0.9743	HVHA
86	67	1	0.947746	1.85626	0.389115	1.39329	0.00581671	2.22318e-05	-0.474342	0.176166	-0.114208	0.112002	1.32513	-2.03049	0.810731	0.5675	0.3632	LVHA
86	67	1	-2.04437	0.108173	-1.85299	1.38038	0.0105497	2.12029e-05	-0.474342	0.176166	-0.114208	-0.225233	-0.0577618	1.0137	-0.88236	-1.7822	0.6366	HVLA
86	67	1	-0.0437694	0.0939659	-0.558766	1.24218	0.00881461	1.77064e-05	-0.474342	-1.58549	-1.25629	-0.350085	-1.13655	-0.361036	-0.612921	0.6302	-2.429	LVLA
86	67	1	1.07694	-0.036661	0.772853	1.57063	0.00880505	2.80117e-05	1.89737	0.176166	1.02787	0.628648	0.855236	0.793851	-0.371324	0.0017	0.4147	neutral
86	67	1	0.301194	-0.185968	0.858778	1.31144	0.0155306	2.01179e-05	-0.474342	0.176166	-0.114208	-0.575688	-0.51161	-0.148614	-0.438995	-1.3793	0.4534	HVHA
86	67	1	-0.653947	-1.47909	-0.552885	1.32334	0.0137157	1.99365e-05	-0.474342	-1.58549	-1.25629	0.365448	-1.08027	1.00885	-1.15622	-0.0444	-1.0152	HVLA
86	67	1	0.979689	0.784329	1.30001	1.4067	0.00989768	2.16039e-05	-0.474342	0.176166	-0.114208	-1.5749	-1.00107	-0.808415	-0.313108	-0.336	0.3461	LVLA
86	67	1	0.693609	0.84734	0.924699	1.21824	0.0154274	1.88187e-05	-0.474342	0.176166	-0.114208	1.21027	1.23243	0.678233	2.01373	1.6878	-0.035	LVHA
87	68	1	0.600173	0.546006	0.654548	1.60527	0.00779821	3.16453e-05	0.660783	0.774597	0.72184	-0.11892	-0.431724	-1.45919	0.493797	0.5871	0.4383	neutral
87	68	1	0.509928	0.193298	0.55653	1.49632	0.00877632	2.69053e-05	-1.22717	-1.1619	-1.24681	-1.0289	-1.16964	0.284021	-0.53287	0.9393	0.3961	HVHA
87	68	1	0.534296	0.366517	0.553208	1.91532	0.0754991	7.0301e-05	0.660783	0.774597	0.72184	0.266984	-0.0710767	0.431006	-0.655716	1.4523	0.0947	LVHA
87	68	1	-1.01425	-0.710192	-1.00199	1.71893	0.0178561	3.57025e-05	-0.283193	0.774597	0.0656218	-0.387866	-0.369039	-0.132471	-0.561031	-1.5481	0.4021	HVLA
87	68	1	1.03389	0.581987	1.04293	1.89353	0.120493	8.2787e-05	0.660783	0.774597	0.72184	1.315	1.26823	1.3223	2.00189	0.0639	0.2444	LVLA
87	68	1	0.519994	0.472978	0.526767	1.65679	0.0117767	3.39733e-05	0.660783	0.774597	0.72184	0.875324	0.934544	0.245255	-0.557096	-0.5333	0.3571	neutral
87	68	1	-1.59676	-1.64721	-1.58149	2.02045	0.0636717	0.000100762	1.60476	0.774597	1.37806	1.63097	1.64734	1.69017	1.50727	-1.0072	0.3777	HVHA
87	68	1	-0.734444	-0.933058	-0.779726	1.56112	0.0131059	2.85378e-05	-1.22717	-1.1619	-1.24681	-1.09031	-0.990052	-0.781168	-0.425729	-0.3146	0.3973	HVLA
87	68	1	1.21953	1.83791	1.12752	1.42471	0.0101738	2.41448e-05	-1.22717	-1.1619	-1.24681	-1.11331	-1.0392	-0.674682	-0.361986	-0.7686	0.117	LVLA
87	68	1	-1.07235	-0.708238	-1.0983	1.8569	0.0752247	5.06882e-05	-0.283193	-1.1619	-0.590596	-0.348978	0.220621	-0.925235	-0.908532	1.1291	-2.8247	LVHA
89	66	1	0.339543	-0.48429	0.530471	1.83325	0.0244945	5.12933e-05	0.474342	1.93783	1.18176	-0.674572	-0.701959	-0.339043	0.0590561	-0.1686	-0.6142	neutral
89	66	1	0.34412	-0.344765	0.276779	1.60314	0.0264317	4.25135e-05	0.474342	0.176166	0.393919	0.147856	-0.502892	2.03881	-1.07612	-0.1999	-1.8075	HVHA
89	66	1	0.434175	-1.25898	0.547435	1.72107	0.233533	9.22865e-05	1.6602	0.176166	1.18176	0.767918	1.37857	-0.160703	1.42437	1.8484	1.8431	LVHA
89	66	1	0.525679	-0.397402	0.583782	1.79792	0.0334344	4.10325e-05	-1.89737	-1.58549	-1.9696	-1.3702	-1.05509	-1.14688	-0.977375	-0.6077	0.2795	HVLA
89	66	1	0.485721	0.00807495	0.340931	1.73291	0.0387823	4.17968e-05	-0.711512	-1.58549	-1.18176	-1.66448	-1.1295	-1.40827	-0.803863	-0.2043	-0.2851	LVLA
89	66	1	-2.01971	2.57692	-1.97216	1.9281	0.0893436	8.28346e-05	-0.711512	0.176166	-0.393919	0.517038	0.344145	-0.36896	0.494409	-0.5254	-0.1983	neutral
89	66	1	0.559883	0.206784	0.364696	1.5489	0.0218642	3.36013e-05	0.474342	0.176166	0.393919	-0.559428	-1.00002	0.104858	-0.880257	-0.8164	-0.1478	HVHA
89	66	1	-1.75556	-0.438645	-1.79442	1.77054	0.0332073	4.55014e-05	0.474342	0.176166	0.393919	0.911869	1.39861	1.02383	-0.612433	-0.6647	0.3111	HVLA
89	66	1	0.520876	0.163969	0.480821	1.72886	0.0630781	5.23475e-05	-0.711512	0.176166	-0.393919	0.855288	0.426409	0.424562	1.17794	-0.5188	-0.5417	LVLA
89	66	1	0.56527	-0.0316714	0.641662	1.94244	0.117706	9.35269e-05	0.474342	0.176166	0.393919	1.06871	0.841729	-0.168201	1.19428	1.8575	1.161	LVHA
91	54	1	0.478169	0.268093	-0.277835	1.07325	0.00670829	2.66106e-05	-1.06066	-0.711512	-0.934199	-0.654132	-0.927892	0.0670177	-0.655043	-2.2611	1.6793	neutral
91	54	1	-1.38724	0.301629	-0.923425	1.34397	0.0125182	4.32488e-05	1.06066	0.474342	0.817424	-0.569549	-0.418352	-1.02774	-0.131093	0.6003	0.467	HVHA
91	54	1	0.684491	0.351459	-0.0163766	1.14692	0.00999112	2.99412e-05	-1.06066	-0.711512	-0.934199	-0.684639	-0.796624	-0.373717	-0.513937	-0.0168	0.0219	LVHA
91	54	1	-1.01203	2.16681	-1.92491	1.27996	0.013919	3.79592e-05	-1.06066	-0.711512	-0.934199	-0.714814	-0.676206	-0.78664	-0.440329	0.5761	-0.3874	HVLA
91	54	1	1.28561	-1.09291	1.13429	1.47961	0.0359904	5.90411e-05	1.06066	1.6602	1.4013	1.35557	1.73551	2.0244	1.45212	1.1085	-2.2272	LVLA
91	54	1	-0.544792	0.780407	0.109926	1.22255	0.0111806	3.396e-05	0	-0.711512	-0.350325	1.6679	0.93397	0.732568	-1.08414	-0.3077	0.1495	neutral
91	54	1	-1.30507	-0.311167	-0.541193	1.08573	0.00883043	2.66018e-05	-1.06066	-0.711512	-0.934199	-0.629629	-0.878989	0.0439071	-0.720019	-1.0945	0.6965	HVHA
91	54	1	1.22429	-0.926831	1.29008	1.39493	0.0129832	4.6738e-05	1.06066	1.6602	1.4013	0.0986893	0.0669102	-0.0307767	0.376944	0.3523	-0.5475	HVLA
91	54	1	0.15355	-0.965301	0.101427	1.0311	0.00343135	2.55861e-05	0	-0.711512	-0.350325	-0.99155	-0.454132	-1.40443	-0.299771	0.4691	0.202	LVLA
91	54	1	0.423007	-0.572192	1.04802	1.31484	0.0302211	4.192e-05	1.06066	0.474342	0.817424	1.12216	1.41581	0.755416	2.01527	0.5737	-0.0541	LVHA
93	27	1	1.66426	0.427462	1.69218	2.32576	0.0321046	6.49084e-05	-1.22474	-1.1619	-1.26491	-0.984979	-0.714178	-0.757303	-0.596847	0.2736	-0.538	neutral
93	27	1	0.90905	-0.266411	0.294324	2.14878	0.0877168	8.26521e-05	1.22474	0.774597	1.1068	1.20484	0.946124	-1.44947	0.930062	-0.4262	0.0251	HVHA
93	27	1	-0.00960786	0.32484	0.448919	2.25254	0.0295229	6.19946e-05	1.22474	0.774597	1.1068	0.512188	1.97987	0.457896	1.48238	0.5545	-0.5789	LVHA
93	27	1	-0.845968	-0.0429815	-1.33954	2.43073	0.0373363	7.18798e-05	-1.22474	-1.1619	-1.26491	-1.19425	-1.07692	-0.734736	-0.62136	-1.2053	0.7861	HVLA
93	27	1	-1.49127	-0.165186	-0.699426	2.21296	0.0320988	6.44838e-05	1.22474	0.774597	1.1068	0.644044	0.14275	-0.894123	0.859102	0.7857	-1.0267	LVLA
93	27	1	0.338713	0.784589	0.332468	2.22822	0.0205555	5.96104e-05	0	-1.1619	-0.474342	1.3517	0.570596	1.50821	-1.14177	0.5545	-0.6991	neutral
93	27	1	0.0668701	-1.66453	-0.059948	2.25058	0.0186121	6.15187e-05	0	0.774597	0.316228	0.749623	0.352148	1.21288	1.25523	-2.1826	1.8471	HVHA
93	27	1	-1.2658	1.83002	-1.14953	2.32712	0.0168214	6.50572e-05	0	0.774597	0.316228	-0.393151	-0.442293	0.944391	-0.815072	0.0689	-0.8095	HVLA
93	27	1	-0.203675	-1.36313	-0.763174	2.45781	0.0388524	7.29911e-05	0	0.774597	0.316228	-0.675628	-0.489123	0.0769289	-0.674303	0.9411	1.406	LVLA
93	27	1	0.837431	0.135325	1.24372	2.19016	0.0191241	5.66765e-05	-1.22474	-1.1619	-1.26491	-1.21439	-1.26898	-0.364669	-0.677423	0.6358	-0.4121	LVHA
100	21	1	0.155358	-0.710212	-0.120773	2.4086	0.0151089	8.64629e-05	-0.10056	0.621059	0.162698	-0.569771	-0.40973	-0.0506071	-0.952231	0.208	0.0946	neutral
100	21	1	-0.772819	-2.01302	-0.768691	2.68728	0.118693	0.000132695	-0.10056	0.621059	0.162698	1.09391	1.17176	-0.497993	1.76036	0.4744	0.4904	HVHA
100	21	1	-1.12292	-0.00760314	-1.10699	2.7862	0.0949006	0.000137692	0.905042	0.621059	0.976187	0.836135	1.13855	0.117536	1.60927	0.2447	0.4516	LVHA
100	21	1	-1.06114	1.3415	-1.37647	2.47243	0.0296871	8.78221e-05	-0.10056	-1.44914	-0.650791	1.22349	1.74746	2.53213	-0.134528	-1.4465	0.2576	HVLA
100	21	1	1.02889	0.666181	1.29156	2.63131	0.0166588	0.000104887	0.905042	0.621059	0.976187	-0.0231813	-0.908544	0.295607	0.14485	1.0004	0.7744	LVLA
100	21	1	0.717438	-0.113672	-0.152388	2.48918	0.0233376	9.36638e-05	-0.10056	-1.44914	-0.650791	1.14152	0.167665	0.420654	-1.18486	-0.7225	0.1186	neutral
100	21	1	-1.23953	0.448547	-0.110092	2.28347	0.0139194	7.73659e-05	-1.10616	0.621059	-0.650791	-1.13652	-0.878939	-0.843938	-0.566828	0.1184	-2.781	HVHA
100	21	1	1.04971	0.421068	1.67061	2.81285	0.045298	0.000120898	-1.10616	-1.44914	-1.46428	-1.12821	-0.942403	-0.773526	-0.536864	-1.7088	0.1313	HVLA
100	21	1	-0.0863413	-0.967168	-0.189394	2.28684	0.0167177	7.37054e-05	-1.10616	0.621059	-0.650791	-1.15544	-0.595094	-0.720722	-0.483385	0.4443	0.1655	LVLA
100	21	1	1.33136	0.934375	0.862637	2.65366	0.0149964	0.00010907	1.91064	0.621059	1.78968	-0.281925	-0.490729	-0.479145	0.344221	1.3876	0.2971	LVHA
105	30	1	0.416926	-1.67798	1.54673	3.52973	0.00401458	0.000149946	-1.03712	0.850265	0	-1.12264	-0.861549	-1.15014	-0.554006	-0.8812	-0.3965	neutral
105	30	1	0.721853	0.197894	0.0655084	3.57261	0.00508627	0.000155573	0.444478	-0.364399	0	-0.0274949	-0.964138	0.216379	-1.11102	-0.2572	-0.66	HVHA
105	30	1	0.895561	-0.193689	0.938467	3.56935	0.0101597	0.000160357	0.444478	0.850265	0.948683	0.592581	0.565173	0.144332	1.47914	0.8131	0.072	LVHA
105	30	1	-0.448561	2.14395	-1.71547	3.54394	0.00424704	0.000154898	0.444478	-1.57906	-0.948683	1.07686	1.44905	1.95758	0.842828	-1.1971	1.4024	HVLA
105	30	1	-0.135182	-0.0430306	0.146916	3.4874	0.02064	0.000153207	0.444478	0.850265	0.948683	0.944644	0.788251	0.355949	1.04884	-0.8819	2.2026	LVLA
105	30	1	0.851404	0.275804	0.621885	3.55827	0.00103404	0.000153243	1.92607	0.850265	1.89737	0.400492	0.274309	0.2044	-0.868628	-0.3549	-0.2995	neutral
105	30	1	0.374224	0.80101	0.104735	3.55568	0.00491821	0.000156951	-1.03712	-0.364399	-0.948683	-0.956363	-0.990066	-0.524484	-0.872879	0.3996	-0.6277	HVHA
105	30	1	-2.52056	-0.605241	-1.46226	3.55776	0.00276313	0.000155171	-1.03712	0.850265	0	-1.14171	-0.570334	-1.25394	-0.406696	0.9846	-0.3332	HVLA
105	30	1	-0.241113	-0.552978	-0.43302	3.50149	0.00472846	0.000148954	0.444478	-1.57906	-0.948683	1.32718	1.35028	0.963108	1.13793	1.9294	-0.8597	LVLA
105	30	1	0.0854477	-0.345734	0.186504	3.50757	0.00487533	0.000149238	-1.03712	-0.364399	-0.948683	-1.09355	-1.04098	-0.913187	-0.695503	-0.5546	-0.5004	LVHA
108	21	1	0.367538	0.117162	0.0219053	2.73296	0.00613741	0.00022921	-0.774597	-0.558156	-0.677772	-0.589782	-0.686929	0.150899	-0.850765	0.0099	0.1646	neutral
108	21	1	-0.388167	1.00735	-0.371268	2.76917	0.00171168	0.000223703	2.13014	2.23263	2.22697	1.33565	2.19977	1.60445	1.73122	-0.8469	1.3323	HVHA
108	21	1	-1.36802	-0.0514135	-0.963637	2.66147	0.00702188	0.000206906	-0.774597	-0.558156	-0.677772	-0.728357	-0.651742	-0.400018	-0.483849	0.976	-0.0355	LVHA
108	21	1	-0.207814	-0.505247	-0.203665	2.53853	0.00845843	0.000186032	-0.774597	-0.558156	-0.677772	-0.733691	-0.590323	-0.590151	-0.50088	-1.485	1.0789	HVLA
108	21	1	-0.827693	-1.07743	-0.516161	2.83108	0.0117208	0.000251018	0.193649	0.372104	0.290474	1.62924	1.35378	0.374813	1.31633	0.7342	-1.648	LVLA
108	21	1	0.307996	-0.700413	0.287444	2.76244	0.00290761	0.000237862	0.193649	-0.558156	-0.193649	1.29299	0.171202	1.74703	-0.835546	-0.1652	-0.0206	neutral
108	21	1	0.0610803	-0.0951126	0.178244	2.6015	0.00814404	0.000200194	-0.774597	-0.558156	-0.677772	-0.741418	-0.646121	-0.458424	-0.457894	-1.021	0.6815	HVHA
108	21	1	0.170906	-0.811748	-0.614277	2.46867	0.01148	0.000175587	-0.774597	-0.558156	-0.677772	-0.714518	-0.659072	-0.334264	-0.568593	-0.4768	0.4519	HVLA
108	21	1	2.39323	2.31414	2.63249	2.77944	0.00569959	0.000236086	0.193649	-0.558156	-0.193649	-0.118567	-0.447382	-0.741323	-0.574741	0.5452	-0.4382	LVLA
108	21	1	-0.509058	-0.197289	-0.45107	2.6947	0.00196935	0.000214813	1.1619	1.30236	1.25872	-0.631546	-0.0431821	-1.35301	1.22471	1.7296	-1.567	LVHA
115	26	1	0.276267	0.120772	0.601887	0.842063	0.00473913	8.62284e-06	0.474342	-0.316228	0.283193	0.198735	-0.142683	-0.23258	2.06891	-1.0646	-1.3818	neutral
115	26	1	-0.683978	-1.03241	-0.696316	0.862447	0.00370215	1.01312e-05	1.6602	2.84605	2.17114	1.19629	0.0812466	-0.641958	1.08658	1.6928	1.2606	HVHA
115	26	1	0.108381	-0.913921	0.55611	0.858044	0.00634679	8.69384e-06	-0.711512	-0.316228	-0.660783	-0.745676	-0.573207	-0.411821	-0.366057	-0.0938	0.6117	LVHA
115	26	1	-1.58311	-1.00072	-1.46703	0.699185	0.00551428	5.88853e-06	-0.711512	-0.316228	-0.660783	-0.722724	-0.565192	-0.368294	-0.496316	0.4172	0.6245	HVLA
115	26	1	-0.410952	-0.7321	-0.333892	0.777172	0.00471073	7.17308e-06	-0.711512	-0.316228	-0.660783	-0.733872	-0.569022	-0.389563	-0.426991	-1.4618	-1.6363	LVLA
115	26	1	0.790087	0.314004	0.0808127	0.664089	0.00463511	5.29564e-06	0.474342	-0.316228	0.283193	1.69388	0.782801	0.622211	-1.1573	-0.7444	-0.1776	neutral
115	26	1	0.50086	1.14732	0.120264	0.739388	0.00555755	6.48856e-06	-0.711512	-0.316228	-0.660783	-0.721268	-0.604213	-0.285574	-0.517104	0.834	1.1514	HVHA
115	26	1	-0.800977	0.365496	-0.829357	0.925547	0.0132918	1.05096e-05	-0.711512	-0.316228	-0.660783	-0.680648	-0.534866	-0.320125	-0.568549	-0.7916	-0.7786	LVLA
115	26	1	1.80342	1.73157	1.96752	0.8082	0.00687996	7.76755e-06	-0.711512	-0.316228	-0.660783	-0.723931	-0.433965	-0.63688	-0.50992	0.7938	0.31	LVHA
118	71	1	-2.24075	2.03501	-2.2552	1.32617	0.0156835	2.11857e-05	0.572078	0.948683	0.817806	-0.289013	-0.455913	-0.425626	0.910855	-1.039	0.5836	neutral
118	71	1	0.4996	-0.0528271	0.534431	1.43576	0.035115	3.22884e-05	0.572078	-0.948683	-0.0908674	2.08311	2.02328	1.72746	0.608995	0.3258	-2.6208	LVHA
118	71	1	0.526336	-0.959213	0.364548	1.30419	0.0095078	1.85853e-05	0.572078	0.948683	0.817806	-0.943792	-0.703712	-0.679515	0.29178	-1.3365	0.935	HVLA
118	71	1	0.185787	0.168257	0.198182	1.38893	0.0213502	2.20333e-05	-0.858116	-0.948683	-0.999541	-0.672124	-0.739994	-0.768466	0.207833	-0.0786	0.2143	LVLA
118	71	1	0.532767	-0.0457325	0.437117	1.36298	0.0185111	2.41009e-05	2.00227	0.948683	1.72648	1.39937	1.30374	0.254262	-0.226325	1.1271	-0.1491	neutral
118	71	1	0.322005	-0.219647	0.308636	1.37326	0.0139013	2.11529e-05	0.572078	0.948683	0.817806	-0.800797	-0.5164	-1.42963	1.5525	-0.3191	0.4217	HVHA
118	71	1	0.174255	-0.925849	0.412283	1.35211	0.0164139	2.0349e-05	-0.858116	-0.948683	-0.999541	0.0523322	-0.300784	0.875663	-1.96758	2.0591	-0.2655	LVHA
119	23	1	-1.01978	-0.458768	-0.338778	0.836663	0.0407107	1.50981e-05	-1.25629	-0.774597	-1.18176	-0.76013	-0.826906	-0.937257	-0.370779	0.4216	-0.5837	neutral
119	23	1	-0.253709	0.412942	-1.31401	0.676401	0.0255704	1.73775e-05	1.02787	-0.774597	0.393919	0.862973	0.642214	-0.836077	0.939765	-1.7797	2.594	HVHA
119	23	1	1.43344	-0.508819	2.16841	0.728772	0.00767271	8.11181e-06	1.02787	1.1619	1.18176	0.551326	0.677589	0.902051	1.44996	1.3911	-0.82	LVHA
119	23	1	0.218985	-1.38548	0.261895	0.665537	0.00363555	5.75242e-06	1.02787	1.1619	1.18176	-0.771976	-0.688998	-1.23791	-0.277974	-0.9442	-0.348	HVLA
119	23	1	-0.33601	-0.520945	-0.0501253	0.812963	0.0156648	8.87663e-06	-1.25629	-0.774597	-1.18176	-0.726156	-0.972035	-0.441399	-0.545899	0.0195	-0.3518	LVLA
119	23	1	1.52287	1.96424	-0.0855905	0.83438	0.0204739	9.97448e-06	-0.114208	-0.774597	-0.393919	1.5419	1.99823	1.48426	-1.20488	-0.3173	-0.1036	neutral
119	23	1	0.79899	1.12485	0.371273	0.752226	0.00676758	7.44775e-06	1.02787	1.1619	1.18176	-0.837815	-0.372198	-0.691455	-0.284891	-0.3785	0.738	HVHA
119	23	1	-0.323054	-0.143994	0.631661	0.659205	0.00562711	5.90758e-06	-0.114208	1.1619	0.393919	-0.617264	0.0636154	1.4197	-0.832971	-0.2831	-0.2329	HVLA
119	23	1	-0.504226	-0.915729	-1.3167	0.72363	0.0138811	7.3231e-06	-1.25629	-0.774597	-1.18176	-0.740185	-1.19713	-0.0836961	-0.584892	1.5494	-0.3918	LVLA
119	23	1	-1.53751	0.431711	-0.328031	0.732621	0.0249786	1.25771e-05	-0.114208	-0.774597	-0.393919	1.49732	0.675622	0.421791	1.71257	0.3212	-0.5002	LVHA
120	63	1	0.193857	-0.122114	-0.0832779	0.770853	0.0122658	7.55226e-06	-0.817806	-0.858116	-0.842927	-0.850601	-0.738131	-0.798508	-0.0700471	0.5325	0.5298	neutral
120	63	1	0.882168	-1.40725	2.06576	0.679309	0.00488485	5.30827e-06	-0.817806	-0.858116	-0.842927	-0.712697	-0.82343	-0.187718	-0.795597	-0.2397	0.1147	HVHA
120	63	1	-1.22301	-1.01484	-0.378786	0.673834	0.00203463	5.38069e-06	0.999541	0.572078	0.842927	0.963637	0.312742	1.79245	-0.477653	-0.2631	-0.8655	LVHA
120	63	1	-1.0405	1.76318	-0.264326	0.615409	0.00125832	4.24199e-06	-0.817806	-0.858116	-0.842927	-0.854962	-0.523255	-1.37418	0.0874578	-1.7119	-1.2193	HVLA
120	63	1	0.60742	-0.356061	0.454428	0.632457	0.00170967	4.67916e-06	0.999541	0.572078	0.842927	0.358416	0.0351907	0.454259	1.33747	-0.467	-1.2434	LVLA
120	63	1	-1.44408	-0.503626	-1.7653	0.677686	0.0032935	5.41504e-06	0.0908674	0.572078	0.280976	1.50013	1.06457	0.855404	-0.980662	0.0259	0.3161	neutral
120	63	1	-0.634839	0.109632	-0.272517	0.618495	0.00110413	4.53224e-06	1.90821	2.00227	1.96683	1.53033	2.29797	0.958396	2.14519	1.1552	1.2379	HVHA
120	63	1	0.569036	0.498957	-0.541303	0.625884	0.00150623	4.46897e-06	-0.817806	-0.858116	-0.842927	-0.703611	-0.674452	-0.552847	-0.788165	0.3562	0.6531	HVLA
120	63	1	1.3919	-0.403727	0.899576	0.70904	0.0065126	6.01342e-06	0.0908674	0.572078	0.280976	-0.354655	-0.271875	-0.123297	-0.383664	-1.071	-0.9348	LVLA
120	63	1	0.698045	1.43585	-0.114254	0.645081	0.00406944	4.85882e-06	-0.817806	-0.858116	-0.842927	-0.875991	-0.679333	-1.02396	-0.074336	1.6829	1.4113	LVHA
31	34	2	0.717862	-0.336327	0.770261	2.41942	0.0257093	6.90923e-05	0.870572	1.22474	1.28717	0.795768	0.704868	1.32746	0.924591	-0.3794	-0.6216	neutral
31	34	2	0.0384248	-0.683723	0.0706355	2.69761	0.0322747	8.65412e-05	0.870572	1.22474	1.28717	-0.417145	-0.233672	-1.3261	0.728688	-0.3575	-0.584	HVHA
31	34	2	-2.29212	0.639585	-1.89501	2.47613	0.0356638	6.83688e-05	-1.30586	0	-0.858116	-0.916956	-0.756915	0.378583	-0.758086	0.8979	-0.4742	LVHA
31	34	2	-0.0762213	-0.915184	0.51511	2.31076	0.0175259	6.19585e-05	0.870572	-1.22474	-0.143019	0.362301	-0.337841	0.704023	-1.11565	-1.2043	2.3001	HVLA
31	34	2	0.13281	-0.844858	0.235324	2.33368	0.0365398	6.48134e-05	0.870572	1.22474	1.28717	1.29295	1.83699	1.31408	1.2297	-0.3913	0.362	LVLA
31	34	2	-0.102163	-0.274127	-0.341908	2.52618	0.0568795	7.35064e-05	0.870572	-1.22474	-0.143019	0.798966	0.613124	0.227359	-1.00271	-0.0155	-0.6314	neutral
31	34	2	1.60883	-0.39821	0.827897	2.33728	0.0919521	7.63865e-05	-0.217643	0	-0.143019	1.25047	1.03506	0.0566336	1.56395	-1.0751	1.1909	HVHA
31	34	2	-0.446937	2.44868	-1.6258	2.47774	0.0863535	7.16764e-05	-1.30586	-1.22474	-1.57321	-1.1121	-1.23878	-1.54011	-0.474626	-0.5522	-0.5956	HVLA
31	34	2	0.609394	0.467517	0.686047	2.69217	0.0735592	8.29219e-05	-1.30586	0	-0.858116	-1.03583	-0.601287	-0.439272	-0.600499	1.7856	-0.5321	LVLA
31	34	2	-0.189875	-0.10335	0.757447	2.31087	0.0271597	6.02608e-05	-0.217643	0	-0.143019	-1.01843	-1.02155	-0.702658	-0.495354	1.2919	-0.4142	LVHA
34	20	2	-0.969928	-0.586551	-0.757016	5.488	0.0274801	0.000341014	0.151911	-0.217643	0	-0.184944	-1.01091	0.0873772	-0.0148943	0.9598	0.1051	neutral
34	20	2	-1.25058	0.105297	-1.83525	5.67102	0.112135	0.000402901	0.151911	0.870572	0.46291	0.623213	0.847512	-0.9672	1.80241	-1.4805	2.2989	HVHA
34	20	2	0.935346	0.158798	1.52438	5.93358	0.148397	0.000468221	1.67102	1.95879	1.85164	0.477717	1.08482	0.589198	1.07816	0.1125	-0.5075	LVHA
34	20	2	0.0793759	-0.0780218	0.531242	5.38667	0.0770656	0.000338332	0.151911	-0.217643	0	0.66923	1.27683	2.05951	0.504271	0.2226	-0.3193	HVLA
34	20	2	2.04288	1.04882	1.30404	5.58312	0.0324375	0.000374545	-1.3672	-1.30586	-1.38873	-1.4148	-1.01884	-0.950333	-1.25566	0.8627	-1.101	LVLA
34	20	2	0.508737	1.49166	0.489588	5.59223	0.0180514	0.000352948	0.911465	0.870572	0.92582	-0.055226	0.338183	1.02383	-0.700218	0.045	-0.5061	neutral
34	20	2	0.0382392	-0.0769079	-0.110024	5.53734	0.0221141	0.000367088	-0.607644	-0.217643	-0.46291	0.600674	-0.651867	-0.710544	-0.548261	-2.0863	1.1706	HVHA
34	20	2	-0.423656	-1.64418	-0.58524	5.50309	0.0612912	0.000353845	-0.607644	-0.217643	-0.46291	1.33974	0.61697	0.246762	-0.466096	0.5	-0.3528	HVLA
34	20	2	0.039309	0.906681	-0.26979	5.64935	0.0243758	0.000389196	-1.3672	-1.30586	-1.38873	-1.93005	-1.57665	-0.669656	-1.11355	0.658	-0.206	LVLA
34	20	2	-0.999724	-1.3256	-0.291926	5.65019	0.0540518	0.00037401	0.911465	-0.217643	0.46291	-0.125551	0.0939547	-0.708943	0.713834	0.2062	-0.582	LVHA
36	21	2	0.66846	-0.750205	0.60237	3.35942	0.0228457	0.000342559	0.774597	-0.316228	0.217643	0.75043	1.42875	2.24423	-0.390406	-0.0287	0.5254	neutral
36	21	2	0.905343	-0.0756181	0.128678	3.73074	0.0247347	0.000478702	0.774597	-0.316228	0.217643	-1.68863	-1.94749	-0.897858	-0.555529	0.1692	-0.682	HVHA
36	21	2	1.66673	1.43182	1.28338	3.89651	0.0623156	0.000528902	0.774597	-0.316228	0.217643	0.441098	0.443491	0.567062	0.403922	0.7141	-1.3803	LVHA
36	21	2	-0.603668	-1.23196	-0.672909	3.55669	0.0934619	0.000468352	-1.1619	-0.316228	-0.870572	1.37857	0.305343	-0.321094	1.15748	-0.7349	1.768	HVLA
36	21	2	-1.2566	-1.18308	-0.9851	3.22729	0.029625	0.000322698	-1.1619	-1.89737	-1.95879	0.621428	0.325708	0.249022	-0.985291	0.7598	0.5605	LVLA
36	21	2	-1.13564	0.463868	-0.969083	3.40413	0.0117305	0.000351632	-1.1619	1.26491	0.217643	-1.2031	-0.982052	-0.227309	1.43708	0.5315	-0.261	neutral
36	21	2	0.463681	1.63446	1.56439	3.67296	0.0333588	0.000480203	0.774597	1.26491	1.30586	-0.671717	-0.782122	-0.86327	-1.102	1.0425	-1.1736	HVHA
36	21	2	-0.727607	0.0736713	-0.826095	3.23916	0.00589935	0.000320377	-1.1619	-0.316228	-0.870572	-0.718132	-0.199395	-1.27055	-0.191299	-0.1183	-0.3145	HVLA
36	21	2	-0.689562	0.321527	-0.921168	3.77794	0.0313848	0.000485103	0.774597	-0.316228	0.217643	0.326252	0.418257	0.0105435	-1.05392	0.1039	1.1537	LVLA
36	21	2	0.708864	-0.684487	0.795536	4.07977	0.143369	0.000568259	0.774597	1.26491	1.30586	0.763795	0.989505	0.50922	1.27996	-2.4391	-0.1963	LVHA
37	20	2	-0.826393	-0.72745	-1.37454	4.44945	0.0290581	0.000305726	-0.135526	0	-0.0835269	0.908229	-0.344957	-0.0168942	0.29158	0.4621	-0.3624	neutral
37	20	2	1.80023	-0.428654	1.47037	4.04415	0.061999	0.000198586	-0.135526	-1.22474	-0.918796	1.20532	-0.73572	-0.513197	0.56915	0.1547	-0.2794	HVHA
37	20	2	-0.471542	0.357837	-0.0703059	4.48034	0.0140013	0.000286673	1.21974	1.22474	1.58701	-0.682048	-0.641709	-0.387157	0.576021	0.4924	-0.3491	LVHA
37	20	2	-0.69204	-0.881084	-0.923074	4.18926	0.017079	0.000208752	-1.49079	0	-0.918796	-1.29288	-0.863263	-0.573514	-1.15875	0.1874	0.5131	HVLA
37	20	2	-0.960197	1.75013	-0.838531	4.33157	0.0745896	0.000252852	1.21974	1.22474	1.58701	-0.447734	-0.00713962	-0.90697	1.69697	0.3234	0.2057	neutral
37	20	2	0.303548	-0.415803	0.941895	4.13379	0.0196769	0.000203382	-0.135526	0	-0.0835269	-0.837774	-0.808038	-0.353703	-1.19707	0.0861	2.6064	HVHA
37	20	2	1.46773	-0.282484	0.937317	4.32618	0.0652638	0.00058803	-0.135526	-1.22474	-0.918796	0.897213	1.34611	0.619023	0.0390972	-2.8193	-0.5305	HVLA
37	20	2	-0.228221	1.51171	-0.624977	4.3479	0.0216486	0.000226118	-1.49079	1.22474	-0.0835269	-1.29664	-0.793202	-0.741444	-1.30105	0.3242	-0.3524	LVLA
37	20	2	-0.393115	-0.8842	0.481843	4.59035	0.0265296	0.000301544	1.21974	0	0.751742	0.74602	1.55285	2.49697	-0.387446	0.3303	-0.9609	LVHA
41	23	2	-0.2866	-0.673981	0.00753997	6.92062	0.0871368	0.000620898	-1.54349	-1.1619	-1.75407	-1.2314	-1.4175	-0.324085	-0.582899	0.0717	0.9198	neutral
41	23	2	-1.9058	-1.1322	-2.25874	6.89107	0.496561	0.000676845	0.514496	-1.1619	-0.0835269	0.964204	0.361314	-1.18805	2.03453	-0.4043	-0.1317	HVHA
41	23	2	0.565644	0.402917	0.541593	6.15585	0.0651212	0.000514986	0.514496	0.774597	0.751742	-1.02925	-0.627273	-1.04882	-0.683362	1.9785	0.3454	LVHA
41	23	2	-0.3069	-0.742876	-0.469765	6.10636	0.0526058	0.000500062	0.514496	-1.1619	-0.0835269	0.574705	0.91245	0.642321	-0.155343	-1.9574	0.4039	HVLA
41	23	2	1.35839	2.07733	0.431847	5.98048	0.0232	0.000488283	1.54349	0.774597	1.58701	-1.06414	-0.977143	-0.10491	-0.557928	-0.1847	-0.3861	LVLA
41	23	2	-0.071574	-0.257098	0.377048	6.52632	0.0959993	0.000567292	-0.514496	-1.1619	-0.918796	1.07923	0.0973158	-0.118688	-1.19036	-0.2282	-0.1645	neutral
41	23	2	-0.748651	0.18652	0.781722	5.93532	0.0231833	0.000469002	-1.54349	0.774597	-0.918796	-1.24372	-0.719193	-1.29707	-0.499284	0.4791	0.7913	HVLA
41	23	2	1.19127	-0.679887	1.09155	5.94505	0.0104041	0.000471921	0.514496	0.774597	0.751742	0.66905	1.70366	1.18104	1.41549	-0.6109	0.7754	LVLA
41	23	2	0.204217	0.819279	-0.502794	7.26825	0.120089	0.000722923	-0.514496	0.774597	-0.0835269	0.801655	-0.383793	0.729942	0.220605	0.3059	-0.0136	LVHA
42	27	2	-0.157879	1.44281	-0.0665097	8.74768	0.0667766	0.00113427	-1.03712	-1.1619	-1.37032	0.420563	-0.268343	-0.891373	-0.828623	0.9046	-0.1945	neutral
42	27	2	0.693952	1.2666	1.10144	9.2141	0.104472	0.00111913	1.92607	0.774597	1.79196	0.77924	1.16818	1.31842	1.53527	-0.8633	1.1932	HVHA
42	27	2	-0.7315	0.570707	-0.919344	8.40234	0.0796407	0.00110126	0.444478	0.774597	0.737865	-1.06126	-0.8777	0.0644818	-0.777719	-0.4704	-2.0529	LVHA
42	27	2	-1.58273	-1.53954	-1.77782	8.32474	0.0702989	0.00104952	0.444478	0.774597	0.737865	0.730825	1.02388	-0.160427	1.80435	0.4745	0.9817	HVLA
42	27	2	0.79231	-0.825584	0.238762	9.59761	0.0833469	0.00120802	-1.03712	-1.1619	-1.37032	1.03095	1.00339	1.36818	-0.264267	0.0133	-0.438	LVLA
42	27	2	-0.42061	-0.146581	-0.454002	8.79475	0.0467111	0.00113852	-1.03712	0.774597	-0.316228	0.806063	0.082583	-0.304878	-1.11454	0.5376	-0.1704	neutral
42	27	2	1.55305	-0.645322	1.29437	9.69131	0.0960845	0.00123273	0.444478	-1.1619	-0.316228	0.783382	1.07941	1.10594	0.630728	-2.2918	-0.4098	HVHA
42	27	2	1.1461	0.947933	1.22226	8.20645	0.055331	0.0010262	0.444478	-1.1619	-0.316228	-0.891439	-0.875311	-0.603256	-0.508915	0.083	1.3874	HVLA
42	27	2	-0.436966	-0.650591	-0.0551017	8.55587	0.0425747	0.00110453	0.444478	0.774597	0.737865	-1.12749	-0.979498	-0.211683	-0.155836	1.0724	-0.1848	LVLA
42	27	2	-0.855726	-0.420429	-0.584049	9.22723	0.0667023	0.0010946	-1.03712	0.774597	-0.316228	-1.47084	-1.35659	-1.68541	-0.320447	0.54	-0.112	LVHA
44	20	2	-0.0863033	0.330137	0.0333277	8.44756	0.114382	0.00079232	-1.60476	-0.905042	-1.37032	-1.51657	-0.92671	-1.50115	-0.65508	0.6677	1.144	neutral
44	20	2	-0.364365	-0.795673	0.286614	8.30765	0.175477	0.000777106	1.22717	1.10616	1.26491	0.791549	1.49283	-0.614295	1.53964	-0.5006	-0.2564	HVHA
44	20	2	-0.386574	0.272039	0.0193777	8.32737	0.0961663	0.000752925	-0.660783	-0.905042	-0.843274	-0.753019	-1.06578	-0.624524	-0.746719	-1.1789	-0.1462	LVHA
44	20	2	0.059142	0.319683	-0.0628109	9.03975	0.0964481	0.000899577	0.283193	1.10616	0.737865	-0.0854868	-0.443726	0.698424	-0.615201	1.16	-2.3346	HVLA
44	20	2	-0.00750027	-1.3957	0.455139	8.40236	0.14164	0.000816459	-1.60476	-0.905042	-1.37032	-1.39001	-1.02191	-0.618054	-0.941491	0.5251	-0.2394	LVLA
44	20	2	0.510575	-0.997202	0.703422	8.67905	0.526445	0.000908996	0.283193	1.10616	0.737865	-0.249613	-0.305165	-0.32669	1.82057	-0.7409	0.9014	neutral
44	20	2	-1.12964	1.50541	-1.44119	8.77925	0.122465	0.000867434	0.283193	0.10056	0.210819	0.641771	0.273581	0.797883	0.768781	0.0596	-0.1627	HVHA
44	20	2	-0.59538	-0.36642	-1.7821	9.04259	0.168303	0.000914758	0.283193	-0.905042	-0.316228	1.34762	1.06064	0.107247	-0.430323	-1.7634	-0.1144	HVLA
44	20	2	-0.551664	-0.461545	0.0698988	8.42943	0.101335	0.000835258	1.22717	1.10616	1.26491	1.12656	1.41796	2.08674	-0.288629	0.7107	1.1114	LVLA
44	20	2	2.55171	1.58927	1.71833	8.1072	0.0668668	0.000720243	0.283193	-0.905042	-0.316228	0.0872013	-0.481722	-0.00557964	-0.451556	1.0608	0.0969	LVHA
46	20	2	0.813554	-1.03801	1.29914	9.50135	0.0127542	0.00582892	1.21974	0.364399	0.911465	-0.342444	-0.0570857	-1.00614	1.02447	-0.8133	0.8773	neutral
46	20	2	-0.534061	0.866593	-0.751823	10.6148	0.0337414	0.00691651	-0.135526	-0.850265	-0.607644	-0.811523	-0.758288	-0.369257	-0.0762117	0.796	-0.2355	HVHA
46	20	2	-1.26584	0.255415	-1.19752	9.72138	0.0206887	0.00613814	-1.49079	0.364399	-0.607644	-0.248672	-0.645281	1.14989	-0.698451	2.0055	-0.8535	LVHA
46	20	2	0.474873	-2.13463	1.31392	10.0112	0.0267986	0.00628443	1.21974	0.364399	0.911465	1.53536	2.22158	1.08951	0.742486	-0.2617	0.2123	HVLA
46	20	2	0.955049	0.381232	-0.214783	10.2136	0.0281749	0.00654905	-1.49079	-0.850265	-1.3672	-0.35956	-0.900514	0.2628	-0.52495	-0.2744	-0.6431	LVLA
46	20	2	-2.02994	0.100564	-1.0633	9.85573	0.0316728	0.0063177	-0.135526	-0.850265	-0.607644	2.12272	1.18392	1.52803	-1.88683	-0.7379	-0.2276	neutral
46	20	2	0.404131	1.0917	-0.453255	9.6096	0.0141605	0.00597545	-0.135526	1.57906	0.911465	-0.246484	-0.0984208	-0.24941	0.592405	0.065	-0.7752	HVHA
46	20	2	0.516015	-0.286984	0.989567	9.4235	0.0103111	0.0047503	1.21974	1.57906	1.67102	-0.185137	0.289661	-1.58933	1.55116	-1.3478	2.3698	HVLA
46	20	2	-0.186876	-0.2614	-0.74267	10.0515	0.0254392	0.00638711	-0.135526	-0.850265	-0.607644	-0.695358	-0.602745	-0.315974	-0.52118	0.9956	-0.84	LVLA
46	20	2	0.853094	1.02552	0.820719	10.3889	0.0305283	0.00650607	-0.135526	-0.850265	-0.607644	-0.768903	-0.632824	-0.500124	-0.202903	-0.4271	0.1155	LVHA
48	22	2	0.668694	-0.549511	0.645798	5.75087	0.0318714	0.00039022	-0.774597	-0.46291	-0.667863	0.512216	-0.245292	0.114432	1.31207	0.5404	-0.321	neutral
48	22	2	-0.390628	-0.781144	0.150116	6.17878	0.13443	0.000533623	1.1619	1.38873	1.3871	1.23119	1.4526	0.71636	1.1852	0.6726	-0.3902	HVHA
48	22	2	-1.59021	1.72094	-0.892264	5.82108	0.0137054	0.000397402	-0.774597	0.46291	-0.154122	0.644308	1.38185	-0.917797	0.147746	0.729	-0.4108	LVHA
48	22	2	0.558783	-0.365818	0.107096	6.05191	0.0972987	0.000442082	1.1619	0.46291	0.873359	0.247067	0.0213375	0.2148	-1.501	-0.1974	-0.3157	HVLA
48	22	2	-0.326562	-0.152554	-1.62133	5.67626	0.0208174	0.000379445	0.193649	-0.46291	-0.154122	-1.02262	-1.27626	0.256909	-0.501722	-0.0525	0.2245	LVLA
48	22	2	0.267771	-1.25835	-0.43497	5.82111	0.0818214	0.000397594	0.193649	-1.38873	-0.667863	0.992268	0.773261	-0.42419	-1.34444	0.8622	-0.4512	neutral
48	22	2	-1.28994	0.979682	-0.474257	5.73942	0.0528336	0.000397162	0.193649	0.46291	0.359619	0.81024	0.380535	2.29372	0.779663	0.772	-0.3456	HVHA
48	22	2	1.92379	-1.01708	2.14858	6.1151	0.0232111	0.000439951	1.1619	1.38873	1.3871	-0.806407	-0.274796	-1.14338	0.760294	-0.9466	2.7923	HVLA
48	22	2	0.0815965	0.277283	0.296719	5.70702	0.0257161	0.000381203	-0.774597	-0.46291	-0.667863	-1.24511	-0.998176	-0.278091	-0.456292	-0.0462	-0.3871	LVLA
48	22	2	0.0967103	1.14655	0.0745137	5.71234	0.0087991	0.000374133	-1.74284	-1.38873	-1.69534	-1.36315	-1.21506	-0.832762	-0.381518	-2.3335	-0.3953	LVHA
53	27	2	-0.316627	-1.62569	0.546719	3.4435	0.0235681	0.000146179	-1.5	-1.21974	-1.58701	0.857344	1.22467	1.80635	-0.569587	-0.4613	-0.0771	neutral
53	27	2	0.260705	0.0216609	-1.03744	3.59835	0.0436477	0.000151884	0	-1.21974	-0.751742	0.959609	1.27741	0.291272	1.17293	-0.2246	1.4859	HVHA
53	27	2	-0.480239	0.42511	-0.345133	3.42523	0.0444541	0.000142587	-1.5	-1.21974	-1.58701	-0.439782	-1.40089	-0.77438	-1.23117	0.8833	-0.2688	LVHA
53	27	2	-0.975403	-0.6774	-0.446364	3.66836	0.0305627	0.000156976	0	1.49079	0.918796	-0.205798	0.0810327	-1.286	1.14025	-0.6128	1.9042	HVLA
53	27	2	-0.181457	0.217012	-0.347945	3.4791	0.0206422	0.000139965	1.5	0.135526	0.918796	0.298383	0.362547	0.27379	0.410665	0.0498	-0.9187	LVLA
53	27	2	-0.655642	-1.24213	0.134417	3.54147	0.0326064	0.000152129	0	1.49079	0.918796	-0.0961825	-0.662984	0.43095	0.252073	-0.9533	0.1478	neutral
53	27	2	0.3697	1.25702	0.0846686	3.49016	0.0227472	0.000142703	0	0.135526	0.0835269	0.601134	0.234963	-0.28785	-0.00206549	-0.6209	-0.8115	HVHA
53	27	2	2.41989	1.14959	2.31249	3.31389	0.0223535	0.000132666	0	0.135526	0.0835269	-2.10504	-1.43345	-1.10029	-0.830689	-0.4369	0.1582	HVLA
53	27	2	-0.440924	0.47482	-0.901418	3.63493	0.0322707	0.000151957	1.5	0.135526	0.918796	1.11612	0.92261	-0.581313	1.15224	-0.0901	-1.1464	LVHA
54	23	2	-0.903084	-0.779804	-0.164933	9.00863	0.0220444	0.00129831	-1.25629	-0.253546	-0.971967	-1.05319	-0.991219	-0.67353	-1.24661	0.2722	-0.2949	neutral
54	23	2	0.23686	-0.673011	0.757492	8.54027	0.0156518	0.00116111	1.02787	1.01419	1.27103	-1.03565	-0.888144	-0.718329	-0.550695	0.1011	-0.9604	HVHA
54	23	2	-0.932451	-0.731295	0.0919331	8.58629	0.039598	0.00119341	1.02787	-0.253546	0.523367	0.732246	-0.0123672	1.40978	0.835816	0.52	-0.3898	LVHA
54	23	2	0.820783	-0.0916546	1.24447	8.68022	0.0189132	0.00119987	1.02787	-1.52128	-0.2243	1.19835	1.42936	0.659877	0.705406	-1.9415	2.3763	HVLA
54	23	2	-2.0621	-0.00717921	-1.04276	8.93089	0.0100729	0.00128962	-0.114208	1.01419	0.523367	-0.611939	-0.412724	-1.03476	-0.52831	0.6034	-0.3376	LVLA
54	23	2	1.03848	-0.0347304	0.703741	8.51812	0.0124948	0.00115659	-1.25629	-0.253546	-0.971967	0.588709	0.0364769	0.37939	1.76481	0.0849	-0.4261	neutral
54	23	2	0.0409375	-0.945097	0.715838	8.59879	0.0239458	0.00118679	1.02787	1.01419	1.27103	0.359801	-0.169188	0.632672	0.714772	-0.2543	-0.4368	HVHA
54	23	2	0.902162	2.13074	0.549959	9.18624	0.0337538	0.00133	-1.25629	-1.52128	-1.71963	1.52703	2.04823	1.38172	0.285046	-1.3294	1.1944	HVLA
54	23	2	0.61695	-0.246543	-1.85609	9.00266	0.0462161	0.00124932	-0.114208	-0.253546	-0.2243	-1.17638	-0.872841	-1.08574	-0.987028	0.3458	-0.4525	LVLA
54	23	2	0.241456	1.37857	-0.99964	9.02421	0.0115912	0.00130108	-0.114208	1.01419	0.523367	-0.528984	-0.16758	-0.951078	-0.993212	1.5978	-0.2727	LVHA
60	22	2	0.394341	1.27434	0.173673	3.77595	0.0146468	0.000228455	-0.364399	0.572078	0.0835269	-0.81015	-1.13997	-0.196316	-0.697659	-0.0528	-0.3159	neutral
60	22	2	-0.546325	-0.951806	-0.222958	3.84595	0.0215834	0.0002376	-1.57906	-0.858116	-1.58701	0.766857	0.20954	-0.0488235	1.65288	0.4728	1.5341	HVHA
60	22	2	0.87697	-0.671589	0.954496	3.79942	0.0165718	0.000232657	0.850265	-0.858116	0.0835269	0.988458	1.18144	0.0319663	0.0134111	0.0429	-0.3463	LVHA
60	22	2	0.346562	-0.918279	0.644267	3.94933	0.0407941	0.000252142	-0.364399	-0.858116	-0.751742	0.860066	1.06316	1.51429	0.321486	-1.0987	0.5846	HVLA
60	22	2	0.282098	-1.13544	0.428544	3.96246	0.0248378	0.000246555	0.850265	0.572078	0.918796	0.325752	-0.446601	0.417189	0.385919	-1.7547	-1.23	LVLA
60	22	2	0.932876	1.36045	0.982305	3.7884	0.0147701	0.000230752	0.850265	0.572078	0.918796	0.233776	0.519852	0.180936	-1.39203	0.7285	-1.3182	neutral
60	22	2	0.327632	0.652782	0.53235	3.77439	0.0209455	0.000230093	-0.364399	2.00227	0.918796	0.417558	0.110499	0.899281	-0.368267	-0.278	1.1143	HVHA
60	22	2	-2.56874	-0.882902	-2.07527	3.89802	0.0161794	0.000240788	0.850265	0.572078	0.918796	-1.48525	-1.21542	-2.32248	0.0215485	1.1205	0.994	HVLA
60	22	2	-0.0322867	0.534662	-0.0564963	3.80992	0.0148483	0.000232967	-1.57906	-0.858116	-1.58701	-1.80104	-1.39253	-0.50473	-1.28261	1.479	-0.2988	LVLA
60	22	2	-0.0131236	0.73778	-1.36091	3.96205	0.0522768	0.000249356	0.850265	-0.858116	0.0835269	0.503974	1.11002	0.028692	1.34532	-0.6594	-0.7178	LVHA
61	22	2	-0.595503	-0.64536	-0.548401	2.76086	0.0313604	0.000137969	-1.01419	-0.316228	-0.75	-0.254319	0.0362429	-0.120502	-0.534787	1.1447	-0.4042	neutral
61	22	2	-1.12436	-2.2064	-1.04465	3.10667	0.0674677	0.000185538	0.253546	-0.316228	0	1.32344	2.17655	-0.128142	-0.572758	-0.5904	1.5811	HVHA
61	22	2	0.416976	0.713003	0.480285	2.44587	0.0116845	0.000116186	0.253546	-0.316228	0	-1.4424	-0.447565	-1.06963	-0.0765097	-0.7176	-0.4305	LVHA
61	22	2	0.191112	-0.429588	0.302651	2.40052	0.0118608	0.000113731	-1.01419	-0.316228	-0.75	-0.585352	-0.57108	0.143998	-0.0845609	-2.1889	1.2702	HVLA
61	22	2	-2.0925	-0.690551	-1.75649	2.58684	0.0178764	0.000126152	-1.01419	-0.316228	-0.75	1.18202	-0.160294	1.5285	-1.1299	0.5431	-1.7013	LVLA
61	22	2	1.06799	0.295946	1.67897	2.65753	0.019274	0.000131785	0.253546	-0.316228	0	1.40405	0.950866	1.10193	-0.566256	-0.1683	1.0677	neutral
61	22	2	0.783473	0.660063	0.13685	2.44838	0.00843499	0.000117374	1.52128	1.26491	1.5	-0.496923	0.369446	-1.92443	1.00662	1.0213	-0.3861	HVHA
61	22	2	0.725343	0.877337	0.894728	2.50727	0.0118403	0.000120066	0.253546	1.26491	0.75	-1.06051	-0.505396	-0.374849	0.345012	0.2004	-0.2572	HVLA
61	22	2	0.710496	1.05661	0.453333	2.33314	0.0192704	0.000108501	-1.01419	-1.89737	-1.5	-0.130137	-1.51774	0.586311	-0.666892	0.792	-0.4564	LVLA
61	22	2	-0.0830382	0.368941	-0.59727	2.90347	0.0177585	0.000151937	1.52128	1.26491	1.5	0.0601343	-0.331037	0.256808	2.28004	-0.0362	-0.2833	LVHA
62	22	2	-0.913187	-0.28697	-0.951315	4.42671	0.0321759	0.000221427	-1.36311	-1.52128	-1.6602	-1.12836	-1.13118	-0.889216	-0.8674	-2.0363	0.6468	neutral
62	22	2	0.07645	0.131256	-0.473776	4.31405	0.0109447	0.000207775	1.19272	-0.253546	0.711512	1.31208	1.2911	1.4776	-0.194192	-0.4788	0.2546	HVHA
62	22	2	-1.60487	-0.0285916	-1.15391	4.7938	0.0245817	0.000254206	0.340777	1.01419	0.711512	0.777818	0.529065	0.14059	1.87018	-1.1323	0.1316	LVHA
62	22	2	0.084984	-1.15359	-0.0276006	4.98304	0.0183379	0.000274781	-1.36311	1.01419	-0.474342	-1.14266	-0.648135	-0.669281	-0.859532	0.5998	0.6301	HVLA
62	22	2	1.04595	-0.17692	1.16765	5.30025	0.0639752	0.000322985	0.340777	-0.253546	0.118585	0.989259	1.00124	0.210568	-0.135137	1.385	0.1734	LVLA
62	22	2	-0.0201856	0.717834	-0.150998	5.12147	0.0172761	0.000293321	0.340777	-0.253546	0.118585	0.65417	-0.179083	0.146924	-0.484228	0.3251	0.5687	neutral
62	22	2	1.68917	0.0599269	1.87087	4.87818	0.0101925	0.000260055	0.340777	1.01419	0.711512	-0.857506	-0.750997	-0.66575	-0.520725	0.1024	-2.2024	HVHA
62	22	2	-1.14728	-1.43144	-0.576371	4.62864	0.0318043	0.000238195	-1.36311	-1.52128	-1.6602	-1.1395	-1.15569	-0.857927	-0.851844	0.0876	0.5107	HVLA
62	22	2	0.361157	-0.0599585	0.946482	4.27277	0.0141261	0.000204043	1.19272	1.01419	1.30444	-0.238252	-0.446332	-0.807074	1.58594	0.9491	0.7348	LVLA
62	22	2	0.427803	2.22846	-0.651037	4.88611	0.0250166	0.000266274	0.340777	-0.253546	0.118585	0.772958	1.49001	1.91357	0.456936	0.1982	-1.4484	LVHA
66	58	2	-0.0553889	-0.557369	-0.0602739	3.18214	0.0376913	0.000203684	-1.44914	-1.25629	-1.45693	-0.797696	-1.60336	0.441961	-0.831256	0.0794	0.9964	neutral
66	58	2	-1.3627	-0.35073	-0.827435	3.72291	0.0379264	0.000346878	1.65616	1.02787	1.45693	0.348992	1.1981	-0.252558	1.45475	-1.5343	-2.2306	HVHA
66	58	2	1.61948	1.82195	1.67484	3.64011	0.033913	0.000279533	-0.414039	1.02787	0.291386	-0.805255	-0.313633	-1.22927	0.146784	0.3023	-0.7989	LVHA
66	58	2	0.337272	-0.517813	-0.192294	3.5612	0.0361904	0.000284159	0.621059	-0.114208	0.291386	1.02582	1.22846	0.929488	0.938258	-0.3717	0.6612	HVLA
66	58	2	-0.0335937	-0.371833	-0.454239	3.5051	0.0267593	0.000256453	0.621059	1.02787	0.874157	-0.943273	-0.57082	-1.77438	0.0560048	-0.2493	0.207	LVLA
66	58	2	-1.84348	0.12305	-1.70206	3.58794	0.0663338	0.000283864	-0.414039	-1.25629	-0.874157	2.01799	1.31556	0.959529	-1.25686	2.3554	1.2161	neutral
66	58	2	-0.1015	0.309247	-0.39663	3.55886	0.0430574	0.000263005	0.621059	-0.114208	0.291386	-0.51017	0.221229	0.103426	-0.927871	-0.0803	0.2135	HVHA
66	58	2	0.0334843	-1.57748	0.552623	3.00167	0.0330705	0.000176165	-0.414039	-0.114208	-0.291386	-0.31818	-0.218582	0.0247083	-0.595081	-0.5877	0.4	HVLA
66	58	2	0.745266	1.45852	1.37947	3.38643	0.047123	0.000234292	-1.44914	-1.25629	-1.45693	-0.78931	-1.09917	-0.593354	-0.486732	-0.4283	-0.3948	LVLA
66	58	2	0.661153	-0.337544	0.0259931	3.65061	0.0205729	0.000309372	0.621059	1.02787	0.874157	0.771081	-0.157779	1.39045	1.50201	0.5145	-0.27	LVHA
68	69	2	-0.157629	0.669516	-1.67902	2.44935	0.0290675	0.000121072	-0.905042	-1.57906	-1.30444	1.29048	-0.814544	-0.955102	0.667532	-0.7059	-1.0778	neutral
68	69	2	0.187544	-0.323537	-0.131204	2.45455	0.0091544	0.000121862	0.10056	0.850265	0.474342	1.16676	1.18626	0.416406	-0.563575	-0.4948	-0.309	HVHA
68	69	2	-1.25383	-1.59722	0.209096	2.50819	0.0058213	0.0001296	1.10616	-0.364399	0.474342	-0.675601	-0.957371	-0.055891	0.609283	2.4217	1.5159	LVHA
68	69	2	0.294795	0.115632	-0.110513	2.50857	0.0117399	0.000130646	0.10056	0.850265	0.474342	0.774775	0.979484	0.799061	-0.268772	-0.6774	-1.2802	HVLA
68	69	2	2.25035	-1.1219	1.72742	2.47056	0.00743755	0.000123619	1.10616	0.850265	1.06727	-1.00905	-0.449165	0.501014	-0.784831	0.5257	0.2075	LVLA
68	69	2	0.0654446	-0.709609	0.0969811	2.45004	0.0212903	0.000121991	0.10056	-0.364399	-0.118585	0.850516	1.50775	0.0824828	-1.40048	-0.5505	-0.5487	neutral
68	69	2	-0.999805	1.78448	-0.544373	2.48048	0.0088206	0.000126551	0.10056	0.850265	0.474342	-0.185679	0.514416	0.460232	1.21172	-0.007	1.333	HVHA
68	69	2	-0.556572	0.528111	-1.10147	2.43375	0.0178568	0.000118241	-0.905042	-0.364399	-0.711512	-0.776317	-0.821555	-0.295488	-0.830144	-1.0743	-0.8472	HVLA
68	69	2	0.751501	-0.143326	1.23002	2.47463	0.0166101	0.0001241	-1.91064	-1.57906	-1.89737	-1.586	-1.27367	-2.24582	-0.353518	0.1374	0.0233	LVLA
68	69	2	-0.581799	0.797859	0.303061	2.50842	0.0151349	0.000130037	1.10616	0.850265	1.06727	0.150119	0.128398	1.2931	1.71279	0.4252	0.9832	LVHA
72	65	2	1.71044	-0.720707	1.2404	1.43988	0.0130989	2.52412e-05	-0.135526	-1.1619	-0.869894	1.28617	1.11746	0.0808154	-0.855174	-0.8203	-0.5115	neutral
72	65	2	-0.918796	-1.76071	-0.332197	1.20801	0.00494749	1.68848e-05	-0.135526	0.774597	0.468405	-1.22814	-0.770317	-0.151609	0.0610628	2.273	0.8369	HVHA
72	65	2	0.829206	1.07541	0.670485	1.27917	0.00713679	2.03091e-05	-0.135526	0.774597	0.468405	-0.360432	-0.55842	0.274392	2.57399	1.169	0.2705	LVHA
72	65	2	-0.198724	-0.300948	0.0498937	1.39856	0.0230365	2.36304e-05	-0.135526	-0.193649	-0.200745	0.952344	0.657003	-0.86854	-0.895328	-0.3496	0.9839	HVLA
72	65	2	0.0544987	0.0748146	-1.11979	1.21153	0.00617365	1.81101e-05	-1.49079	0.774597	-0.200745	1.21959	1.60497	-1.08601	0.43875	-0.6028	0.7366	LVLA
72	65	2	-1.13858	0.155268	-0.149244	1.41828	0.00820747	2.47445e-05	2.575	1.74284	2.47585	0.931768	1.03218	1.78372	0.128098	-0.9303	-0.3634	neutral
72	65	2	-1.57434	-1.1028	-2.00303	1.17088	0.00765184	1.64098e-05	-0.135526	-1.1619	-0.869894	-0.606798	-1.17927	0.728552	-0.477727	-0.4646	1.069	HVHA
72	65	2	0.0942451	0.673666	0.0972458	1.23639	0.0109945	1.76698e-05	-0.135526	-0.193649	-0.200745	-1.12997	-0.321402	-0.811232	-0.124591	-0.367	0.0419	HVLA
72	65	2	0.750266	0.397466	0.322661	1.29883	0.0108896	1.93979e-05	-0.135526	-1.1619	-0.869894	-0.873821	-0.908203	-1.11295	-0.313189	-0.1637	-2.0239	LVLA
72	65	2	0.391785	1.50854	1.22358	1.17959	0.00710992	1.62579e-05	-0.135526	-0.193649	-0.200745	-0.190707	-0.673995	1.16285	-0.535889	0.2562	-1.0399	LVHA
90	73	2	1.34277	-2.35274	1.32163	1.51083	0.0825398	4.29823e-05	1.21974	1.22474	1.31112	1.66017	2.3286	1.00677	2.63779	-0.638	0.8502	neutral
90	73	2	0.498441	1.09088	0.460056	1.0461	0.00299762	1.34594e-05	-0.135526	0	-0.0690066	-0.72934	-0.555652	-1.39422	0.138508	0.4477	-0.2352	HVHA
90	73	2	-1.64435	-0.12946	-0.360745	1.3538	0.0143499	2.31277e-05	1.21974	0	0.621059	-0.837244	-0.360484	-0.782723	-0.290253	1.0691	0.3733	LVHA
90	73	2	0.781864	-0.50811	-0.632542	1.12771	0.00821231	1.5491e-05	-1.49079	-1.22474	-1.44914	-0.653196	-0.990723	-0.055112	-0.561387	0.147	0.2829	HVLA
90	73	2	-0.907021	0.378802	-1.21651	1.22135	0.00454049	1.82465e-05	-0.135526	1.22474	0.621059	-0.542994	-0.344931	-0.495988	0.137012	-2.3914	-2.7139	LVLA
90	73	2	-1.28465	1.25892	-1.4202	1.1769	0.00890983	1.69201e-05	-0.135526	-1.22474	-0.759072	1.88451	0.726777	1.52565	-1.05759	0.3667	0.3234	neutral
90	73	2	0.0973015	0.0708378	0.526102	1.27218	0.0106365	2.02113e-05	-0.135526	0	-0.0690066	-0.206253	-0.209625	-0.675527	-0.35359	0.0028	0.4903	HVHA
90	73	2	0.305578	0.235429	-0.4312	1.08484	0.0074305	1.44071e-05	-1.49079	-1.22474	-1.44914	-0.641209	-0.981936	-0.0301657	-0.598724	-0.4928	0.2735	HVLA
90	73	2	1.00892	-0.346187	0.164449	1.04202	0.00185977	1.28244e-05	1.21974	1.22474	1.31112	0.408408	0.65594	1.44812	0.000369974	0.8526	0.4555	LVLA
90	73	2	-0.198867	0.301629	1.58896	1.45224	0.0117682	2.5975e-05	-0.135526	0	-0.0690066	-0.342853	-0.267967	-0.546801	-0.0521331	0.6362	-0.1	LVHA
94	61	2	0.72209	0.342648	-1.54086	2.69566	0.0287805	0.00011162	0.870572	0.444478	0.759072	0.50687	0.765648	0.693797	-0.554016	0.4456	0.3718	neutral
94	61	2	-0.248162	-0.825883	0.52987	2.66423	0.0218561	0.000111234	1.95879	0.444478	1.44914	-0.160165	-0.33151	0.723525	-0.15123	-0.2491	1.2272	HVHA
94	61	2	0.389925	-0.330671	0.0122789	3.03004	0.10625	0.000180329	-0.217643	0.444478	0.0690066	1.2916	1.23063	0.29505	1.08392	1.4247	-1.9862	LVHA
94	61	2	1.09724	-0.335526	-0.492019	3.03297	0.0582352	0.000185259	0.870572	1.92607	1.44914	0.531572	0.0971079	1.02396	0.00687699	-0.7061	-1.5013	HVLA
94	61	2	0.426075	-1.53075	0.0163594	2.57126	0.0223586	9.91569e-05	-1.30586	-1.03712	-1.31112	-1.37264	-1.79809	-0.831147	-0.246264	-0.2383	0.4681	LVLA
94	61	2	-1.13796	-0.706442	0.45542	2.77461	0.0296704	0.000122268	-0.217643	-1.03712	-0.621059	0.96141	0.341702	0.643032	-0.9788	-0.3216	0.2729	neutral
94	61	2	0.771042	0.887064	-1.49889	2.78266	0.0598949	0.000117854	-1.30586	-1.03712	-1.31112	-1.39306	-1.4689	-1.98628	-0.146294	-2.1045	0.7476	HVHA
94	61	2	-2.07856	2.02316	0.370331	3.00206	0.0598686	0.000163474	-0.217643	0.444478	0.0690066	-0.390214	0.0606679	-1.10268	-0.341657	0.9946	0.5008	HVLA
94	61	2	-0.548728	-0.0290073	0.297436	2.53848	0.0355422	9.52801e-05	-0.217643	-1.03712	-0.621059	-0.953348	-0.0234159	-0.20288	-0.988138	-0.0397	0.1047	LVLA
94	61	2	0.607046	0.505412	1.85008	2.6942	0.0913658	0.000129694	-0.217643	0.444478	0.0690066	0.97797	1.12616	0.743621	2.31561	0.7944	-0.2056	LVHA
95	22	2	-1.23332	-0.505088	-0.577364	2.86277	0.0797082	9.45248e-05	-1.22474	-0.817806	-1.02541	-1.11087	-0.900739	-0.740054	-0.320373	-0.393	-1.9552	neutral
95	22	2	-0.484688	1.16413	-1.33935	3.22653	0.152276	0.000154635	1.22474	1.90821	1.67303	0.910091	2.29705	0.410768	2.22724	0.1804	0.1918	HVHA
95	22	2	-0.389348	-0.238282	-0.180297	2.64562	0.0342793	8.92902e-05	0	0.0908674	0.0539687	-0.545565	-0.271968	0.587039	-0.513534	-0.3909	-0.8769	LVHA
95	22	2	0.0650726	-0.608124	-0.0771128	2.97723	0.0356973	0.000114104	0	0.0908674	0.0539687	0.441288	-0.46535	0.425419	0.329716	-1.5425	-0.8299	HVLA
95	22	2	-1.41588	-0.35002	-1.25854	3.23334	0.0759155	0.000156749	-1.22474	-0.817806	-1.02541	-1.09499	-0.95357	-0.441339	-0.348454	-0.4504	-0.0993	LVLA
95	22	2	-0.169729	-0.984411	-0.122219	2.40238	0.0335063	7.37863e-05	0	-0.817806	-0.485718	1.28928	0.633302	1.32825	-1.11534	-1.2048	0.0485	neutral
95	22	2	2.01168	2.34568	2.11808	3.82049	0.101781	0.000244524	1.22474	0.999541	1.13334	0.205275	0.472019	0.0499321	-0.341888	0.4664	1.2831	HVHA
95	22	2	0.840914	-0.49013	0.645712	2.75096	0.0617102	0.000113122	-1.22474	-0.817806	-1.02541	-1.11878	-0.896339	-0.802725	-0.305184	1.7803	1.1685	HVLA
95	22	2	0.394513	-0.358386	0.493912	3.46535	0.102148	0.000163389	0	-0.817806	-0.485718	1.45174	0.417936	1.14347	-0.784286	0.9021	0.326	LVLA
95	22	2	0.380783	0.0246238	0.297179	2.71697	0.026	9.97811e-05	1.22474	0.999541	1.13334	-0.427475	-0.332342	-1.96076	1.1721	0.6524	0.7435	LVHA
96	26	2	-0.433863	-0.481572	-0.413398	5.07004	0.0385247	0.000307609	0	-0.621059	-0.364399	-1.16671	-1.27713	-1.18058	-0.859595	-0.4636	1.6289	neutral
96	26	2	2.5807	2.66359	2.25704	5.72557	0.193411	0.000445009	0	1.44914	0.850265	-0.314271	-0.168175	-1.19456	1.53282	1.3588	0.3491	HVHA
96	26	2	-0.719163	-0.870267	-1.22639	5.17453	0.0848582	0.000489097	0	-0.621059	-0.364399	0.664686	0.860537	-0.0349776	1.51709	0.63	0.8392	LVHA
96	26	2	-0.141199	0.0590474	0.340777	5.08755	0.0388147	0.000430075	2.12132	1.44914	2.06493	-0.756693	-1.20177	0.544639	-0.629308	-1.0402	-0.9114	HVLA
96	26	2	-0.747158	-0.607179	-0.639897	5.36619	0.102094	0.000362744	0	-0.621059	-0.364399	0.755535	0.093307	0.317466	-0.409542	0.8716	-0.1686	LVLA
96	26	2	-0.623401	-0.605599	-0.613948	5.39653	0.140077	0.000381269	0	-0.621059	-0.364399	0.753857	0.0617207	-0.192096	-0.926442	0.3943	0.2464	neutral
96	26	2	-0.125055	0.037042	-0.671535	5.21189	0.139414	0.000475603	0	-0.621059	-0.364399	0.618879	1.24258	1.47698	1.04503	-0.0129	-0.1393	HVHA
96	26	2	-0.546938	-0.11525	-0.192446	5.2185	0.0554271	0.000612508	0	1.44914	0.850265	0.621121	0.855011	0.796328	-0.630069	-0.6342	-2.0102	HVLA
96	26	2	0.561266	-0.3221	0.869537	5.21063	0.0962277	0.000474273	0	-0.621059	-0.364399	0.812821	0.941626	0.913645	0.177048	-1.8811	0.5962	LVLA
96	26	2	0.194812	0.242287	0.29026	5.40274	0.104891	0.000356253	-2.12132	-0.621059	-1.57906	-1.98923	-1.40771	-1.44684	-0.81703	0.7773	-0.4302	LVHA
97	31	2	-0.417208	-0.303482	-1.17947	2.94106	0.128003	0.000147647	0.572078	0.424264	0.502244	0.502938	1.11789	1.08927	1.27353	0.5113	-1.2342	neutral
97	31	2	-2.5161	-2.38875	-0.976698	2.49142	0.0422733	8.40488e-05	2.00227	2.12132	2.17639	0.118842	1.29008	-1.04082	1.93061	-2.6001	1.2639	HVHA
97	31	2	-0.187164	0.223505	-1.39113	2.61	0.0447282	8.85489e-05	-0.858116	-0.424264	-0.613854	0.814592	1.12598	0.00414653	-0.731713	0.1064	-1.202	LVHA
97	31	2	-0.0650937	-0.280451	-0.142458	2.82484	0.0610287	0.000115725	-0.858116	0.424264	-0.0558049	-0.261793	-1.03077	0.275779	-0.684127	0.1068	1.3904	HVLA
97	31	2	0.500143	0.0193904	1.34594	2.74507	0.0488491	0.000106212	0.572078	0.424264	0.502244	-0.963769	-1.22402	0.0682566	-0.36042	0.8199	-0.6141	LVLA
97	31	2	0.304823	0.352862	-0.499905	2.6642	0.0221328	9.56615e-05	0.572078	-0.424264	-0.0558049	0.365248	-0.0698283	0.272273	-0.325791	-0.0488	0.4142	neutral
97	31	2	0.88311	0.0301116	1.33694	2.94054	0.0828904	0.000141035	0.572078	0.424264	0.502244	0.449466	0.502505	1.43576	0.728789	-0.4271	0.5779	HVHA
97	31	2	0.471609	0.517463	0.403991	2.48262	0.0272203	7.88554e-05	-0.858116	-1.27279	-1.1719	1.02853	0.0580392	-0.0452664	-0.499879	0.4427	-1.1355	HVLA
97	31	2	1.05346	0.205331	0.352327	2.62064	0.0456579	8.67277e-05	-0.858116	-1.27279	-1.1719	0.308846	-0.421025	0.0637533	-1.27566	0.1511	0.5731	LVLA
97	31	2	-0.0275829	1.62402	0.750465	2.45105	0.0119451	7.51706e-05	-0.858116	-0.424264	-0.613854	-2.3629	-1.34887	-2.12315	-0.0553323	0.9379	-0.0336	LVHA
101	74	2	0.144376	-0.575105	0.868282	1.75489	0.0221934	3.7852e-05	-1.03712	-1.37032	-1.2792	0.0996664	-1.20926	0.57148	-1.08628	-0.8527	-0.0586	neutral
101	74	2	0.263598	0.29626	1.08494	1.89194	0.0171633	4.9272e-05	0.444478	0.737865	0.639602	1.24887	1.28257	0.518246	1.42431	-0.4783	0.5573	HVHA
101	74	2	-0.392953	-0.230571	-0.426206	1.89721	0.0304251	5.00298e-05	-1.03712	-0.316228	-0.639602	0.255233	0.466992	-1.39279	0.604082	1.7558	0.4922	LVHA
101	74	2	1.62877	0.387949	0.875893	1.79185	0.0206305	3.71689e-05	0.444478	0.737865	0.639602	-0.596419	0.0699291	-0.192599	-1.14295	-1.1361	0.3561	HVLA
101	74	2	1.18488	1.15751	0.749801	1.86051	0.0196571	5.12948e-05	1.92607	0.737865	1.2792	0.989442	1.77199	1.94493	1.21717	0.204	0.2081	LVLA
101	74	2	0.84008	0.254199	0.012326	1.82724	0.0319313	4.63427e-05	-1.03712	-1.37032	-1.2792	1.26563	0.120568	0.0397376	-0.008703	-1.191	0.1875	neutral
101	74	2	-1.31229	-2.25165	-2.27056	1.79803	0.0131022	3.91358e-05	0.444478	0.737865	0.639602	-1.28428	-0.592655	-1.46507	1.01248	-0.1596	0.409	HVHA
101	74	2	-0.761021	0.695393	-0.597004	1.69985	0.0221926	3.23739e-05	-1.03712	-1.37032	-1.2792	-0.717983	-1.29567	-0.0619959	-0.955587	0.3743	-2.8001	HVLA
101	74	2	-0.34016	0.965012	-0.17778	1.8709	0.0264459	4.83338e-05	0.444478	0.737865	0.639602	0.2272	0.0777738	0.515285	-0.790775	0.0545	0.4244	LVLA
101	74	2	-1.25527	-0.698999	-0.119697	1.74818	0.0145059	3.37744e-05	0.444478	0.737865	0.639602	-1.48736	-0.692234	-0.477218	-0.273744	1.429	0.224	LVHA
102	71	2	0.271277	-0.188435	0.170666	1.3648	0.00201812	2.47141e-05	-1.38873	-1.03712	-1.35859	-1.2879	-1.11802	-0.690128	-0.83486	-1.1088	0.1027	neutral
102	71	2	0.845245	1.76241	1.41559	1.36727	0.00411253	2.79929e-05	-0.46291	0.444478	-0.123508	1.10529	0.555673	1.38967	1.07433	-0.216	0.6957	HVHA
102	71	2	-1.70609	-0.2704	-1.43391	1.35127	0.00336892	2.57503e-05	1.38873	0.444478	1.11157	0.675312	1.52148	1.65188	-0.845563	-0.3885	-0.6524	LVHA
102	71	2	-0.901551	-0.350259	-1.0708	1.33563	0.00130003	2.34821e-05	0.46291	0.444478	0.494032	-1.06616	-0.730048	-1.25742	-0.0378958	0.3534	2.3319	HVLA
102	71	2	0.700779	-0.024037	0.580325	1.34933	0.00575477	2.41489e-05	-0.46291	-1.03712	-0.741048	1.17269	0.432343	-0.0875965	-0.0205297	-0.0227	-1.4222	LVLA
102	71	2	-0.598023	-0.78275	-0.724438	1.36234	0.00749577	2.48881e-05	0.46291	0.444478	0.494032	0.276621	-0.423444	0.769899	1.42573	1.0346	-0.4942	neutral
102	71	2	0.601978	-1.50251	0.665198	1.33987	0.00698888	2.46449e-05	0.46291	1.92607	1.11157	0.676927	1.24801	-0.392748	1.59169	-1.2316	-0.2678	HVHA
102	71	2	1.57304	0.180893	1.20145	1.35109	0.00515922	2.39045e-05	-0.46291	-1.03712	-0.741048	-0.835235	-1.07849	-0.869985	-0.679995	-0.6147	0.305	HVLA
102	71	2	-0.890062	-0.42947	-0.990867	1.3637	0.000919512	2.54123e-05	1.38873	0.444478	1.11157	0.552791	0.639891	0.308583	-0.881776	0.0786	-0.1743	LVLA
102	71	2	0.103406	1.60457	0.186782	1.36938	0.00346631	2.46299e-05	-1.38873	-1.03712	-1.35859	-1.27033	-1.04739	-0.822158	-0.791131	2.1157	-0.4243	LVHA
104	70	2	-1.23665	-0.660042	-0.979072	2.76136	0.00930846	0.00012026	0	-1.89737	-0.971732	0.807798	1.22563	1.0654	0.897637	-1.0016	1.6723	neutral
104	70	2	0.742856	-0.670301	0.0760641	2.92613	0.00498044	0.00013293	0	0.474342	0.242933	0.996407	0.271815	-1.31177	0.319467	0.235	-0.1094	HVHA
104	70	2	-0.470895	0.28917	-1.45799	2.8811	0.00489413	0.000129203	0.948683	0.474342	0.850265	-0.277369	-0.172486	-0.981212	-0.906197	1.9652	-0.5593	LVHA
104	70	2	1.30213	-1.43574	1.41305	2.62126	0.00527703	0.000109864	0.948683	0.474342	0.850265	0.679296	0.711718	0.528612	0.578764	-0.8337	1.978	HVLA
104	70	2	-1.277	0.843769	-0.0112117	2.8869	0.00674977	0.000128103	-1.89737	-0.711512	-1.57906	-1.86681	-1.28456	-0.609016	-0.960604	-1.1295	-0.3211	LVLA
104	70	2	-0.21872	-0.608749	-0.256299	2.84312	0.00555784	0.00012606	-0.948683	-0.711512	-0.971732	-0.291688	-1.1429	0.135677	1.40332	0.2033	-0.7773	neutral
104	70	2	1.29963	2.03093	1.18887	2.88681	0.0151302	0.0001239	0.948683	0.474342	0.850265	-1.52657	-0.87275	-1.03665	-1.03774	-0.5843	-0.5107	HVHA
104	70	2	-0.206635	-0.535181	-0.473969	2.90813	0.0018786	0.000130083	0	1.6602	0.850265	0.683418	0.972533	0.203885	0.9549	1.0895	0.0133	HVLA
104	70	2	0.924041	0.0583518	1.27107	2.92181	0.00633931	0.000130713	-0.948683	-0.711512	-0.971732	0.140585	-0.898887	0.169993	-1.42307	-0.4904	-0.8298	LVLA
104	70	2	-0.85875	0.687789	-0.77052	2.68029	0.00484487	0.000113664	0.948683	0.474342	0.850265	0.654937	1.18988	1.83508	0.173526	0.5465	-0.556	LVHA
106	74	2	-0.239238	-2.4005	-0.302363	5.55841	0.148203	0.000500245	0.474342	-1.49079	-1.02787	1.12618	1.34031	0.236361	1.20048	-1.2043	-1.5335	neutral
106	74	2	0.583973	-0.11315	0.708276	5.28494	0.0714998	0.000433528	0.474342	-0.135526	0.114208	-0.264844	-0.330547	-0.89456	-0.959088	0.8537	0.0712	HVHA
106	74	2	0.0142739	1.08422	-0.0236743	5.42122	0.0997788	0.000464927	0.474342	1.21974	1.25629	-0.301803	-0.0753829	0.226363	1.003	0.6297	0.9862	LVHA
106	74	2	-0.232274	1.31085	-0.683936	5.40901	0.0855311	0.00045314	0.474342	-0.135526	0.114208	-2.21608	-1.47705	-1.1902	-1.14309	-1.0301	0.0368	HVLA
106	74	2	1.36996	-0.0301823	1.73409	5.68104	0.170321	0.000549553	0.474342	-0.135526	0.114208	0.925094	1.47325	2.41293	0.532323	-0.8846	0.6501	LVLA
106	74	2	0.831031	-0.156077	1.2452	5.64587	0.0854759	0.000514809	0.474342	1.21974	1.25629	-0.505375	-1.42136	0.367836	0.130168	-1.3824	0.6249	neutral
106	74	2	0.428788	0.331961	-0.833203	5.35509	0.102848	0.000455261	-1.89737	1.21974	0.114208	-0.28118	-0.382651	-0.0681588	1.49976	0.5931	-0.0434	HVHA
106	74	2	-2.08632	-0.320829	-1.22059	5.3436	0.0660424	0.000441164	0.474342	-0.135526	0.114208	0.0199432	-0.097579	-0.158401	-0.908781	0.3646	0.9549	HVLA
106	74	2	-1.11581	-0.0102729	-1.01984	5.36966	0.0939742	0.000443964	0.474342	-0.135526	0.114208	0.332686	0.696269	-0.822685	-0.806154	1.2072	-1.9727	LVLA
106	74	2	0.44562	0.303984	0.396036	5.67385	0.115945	0.000511244	-1.89737	-1.49079	-2.16995	1.16539	0.274746	-0.109482	-0.548614	0.8531	0.2256	LVHA
107	68	2	-1.29846	-0.0931537	-1.51827	1.13673	0.00289818	2.22986e-05	0.444478	-0.621059	0	0.523602	-0.554188	1.43514	-0.432189	-0.0794	0.3362	neutral
107	68	2	0.66117	0.383456	0.595358	1.11257	0.00542083	2.14414e-05	-1.03712	-0.621059	-0.948683	-1.03045	-0.789178	-1.12489	-0.0849106	0.9586	0.4047	HVHA
107	68	2	-0.0781012	-0.766756	0.383371	1.18696	0.0193172	2.70001e-05	0.444478	1.44914	0.948683	1.37482	1.65267	0.610619	2.39519	0.4631	0.4117	LVHA
107	68	2	2.34962	0.760994	2.22501	1.09403	0.00130406	2.18996e-05	-1.03712	-0.621059	-0.948683	-1.0062	-0.813106	-0.945006	-0.10671	-2.1904	0.6558	HVLA
107	68	2	0.206361	-0.630285	-0.184876	1.11437	0.000777695	2.13331e-05	0.444478	1.44914	0.948683	-0.895748	-0.394137	-0.91448	0.304083	0.2673	0.3947	LVLA
107	68	2	-0.0594306	-1.43175	0.0273811	1.1242	0.000444123	2.18637e-05	1.92607	1.44914	1.89737	0.83713	0.724024	-0.436461	-0.451695	0.2658	0.6928	neutral
107	68	2	-0.109894	0.713876	0.0367637	1.15745	0.00624777	2.34434e-05	0.444478	-0.621059	0	0.794952	1.63727	0.276311	0.667715	0.7368	-1.1839	HVHA
107	68	2	-0.930787	-0.498658	-0.83525	1.09229	0.00133191	2.16143e-05	0.444478	-0.621059	0	1.07696	0.142285	1.58863	-1.1205	-1.3266	-2.4155	HVLA
107	68	2	-0.0951717	-0.493898	-0.0163354	1.15348	0.00574639	2.28637e-05	-1.03712	-0.621059	-0.948683	-1.01587	-0.866512	-0.820376	-0.152915	0.1297	0.3964	LVLA
107	68	2	-0.645305	2.05618	-0.713155	1.10777	0.0027848	2.24264e-05	-1.03712	-0.621059	-0.948683	-0.65918	-0.73913	0.330511	-1.01806	0.775	0.3071	LVHA
110	73	2	2.8102	-0.994194	2.67985	2.45597	0.0476611	6.83672e-05	-0.858116	-0.948683	-0.999541	-0.865629	-0.899707	-0.883352	0.34353	-0.1563	0.5111	neutral
110	73	2	-0.202329	0.304439	-0.206694	2.48361	0.0280922	6.83128e-05	-0.858116	0.948683	-0.0908674	-0.888291	-0.458429	-0.490682	0.93577	0.4964	0.3813	HVHA
110	73	2	-0.382528	-0.0741888	-0.275758	3.65185	0.0542534	0.000150748	0.572078	0.948683	0.817806	0.289743	-0.0650594	0.650871	-0.664942	0.375	1.3729	LVHA
110	73	2	-0.20223	-1.09336	0.282167	3.11113	0.0549351	0.000111532	0.572078	0.948683	0.817806	0.0364935	0.0676512	0.839978	-0.901592	0.7117	-0.7315	HVLA
110	73	2	-0.305726	-0.155986	-0.353575	4.08457	0.132587	0.000233751	0.572078	0.948683	0.817806	1.52188	1.68261	0.608276	1.56362	0.0539	1.4331	LVLA
110	73	2	-0.50347	0.0777681	-1.04124	2.35808	0.0429887	6.23509e-05	0.572078	-0.948683	-0.0908674	1.38954	0.796211	1.53646	-1.47605	0.6393	-1.2716	neutral
110	73	2	-0.197706	0.640678	-0.195505	3.87213	0.09298	0.000187314	2.00227	0.948683	1.72648	1.01862	1.4791	0.109474	-0.686917	-0.2712	-1.3998	HVHA
110	73	2	-0.64018	-0.988291	-0.114089	3.37878	0.0449843	0.000125923	-0.858116	-0.948683	-0.999541	-0.83187	-0.943654	-0.457367	0.0284384	-0.1201	-0.4643	HVLA
110	73	2	-0.124528	2.30218	-0.559591	2.80406	0.0729786	8.90064e-05	-0.858116	-0.948683	-0.999541	-0.882819	-0.667304	-1.97339	1.23119	-2.6091	-0.3117	LVLA
110	73	2	-0.251502	-0.019039	-0.215558	2.79051	0.0530161	8.71715e-05	-0.858116	-0.948683	-0.999541	-0.787671	-0.991421	0.0597281	-0.373058	0.8804	0.4805	LVHA
111	69	2	1.99523	0.518721	1.05908	5.07519	0.0307169	0.000281301	-1.91064	0	-1.58701	-1.72396	-1.35115	-1.48014	-0.595377	-0.9911	1.419	neutral
111	69	2	-0.921863	0.446783	-0.308799	5.179	0.0237692	0.000294725	1.10616	0	0.918796	0.88343	0.880525	0.0488492	1.81992	-0.5301	-1.5896	HVHA
111	69	2	0.551381	-0.0528885	0.76686	5.19429	0.0426011	0.000293972	1.10616	0	0.918796	0.370197	1.12894	2.08287	1.50894	1.1758	-0.9436	LVHA
111	69	2	0.242983	0.0128875	0.816855	5.33584	0.0705124	0.000319161	-0.905042	2.12132	0.918796	0.927707	0.0938839	0.0815425	-0.848384	-0.3597	-1.0985	HVLA
111	69	2	0.687861	-2.65448	1.46547	5.3427	0.0631022	0.000320093	0.10056	0	0.0835269	0.775757	1.25938	0.565175	0.664106	1.2324	0.4936	LVLA
111	69	2	-1.10178	0.520985	-0.457862	5.03475	0.0358749	0.000276646	-0.905042	-1.06066	-1.58701	0.735942	-0.149593	0.487285	-1.06591	0.4848	-0.1039	neutral
111	69	2	-0.651021	0.714055	-1.81445	5.45213	0.0687937	0.0003282	1.10616	-1.06066	0.0835269	0.337719	0.51813	0.443097	-0.537698	-0.3207	-0.0322	HVHA
111	69	2	-0.615466	0.0942586	-0.613139	5.12071	0.0402406	0.000291255	0.10056	1.06066	0.918796	0.0327854	0.114953	-0.669702	-0.654215	-1.9051	0.6926	HVLA
111	69	2	0.712226	-0.353345	-0.662641	5.16856	0.0250239	0.000290986	0.10056	0	0.0835269	-1.5265	-1.0099	-0.929349	-0.146961	0.6383	1.2711	LVLA
111	69	2	-0.89955	0.753025	-0.251366	5.17288	0.0217576	0.000297577	0.10056	-1.06066	-0.751742	-0.813084	-1.48518	-0.629626	-0.144422	0.5755	-0.1086	LVHA
112	71	2	0.298519	-1.2892	0.0830835	2.20136	0.0228185	5.73028e-05	0.364399	1.26491	0.918796	1.17952	1.06438	1.07357	2.032	-0.8281	-0.307	neutral
112	71	2	-0.401763	-0.334455	1.57788	2.18543	0.0157631	5.51833e-05	0.364399	-0.316228	0.0835269	0.72511	1.48995	0.722095	1.03095	-0.6069	-0.5498	HVHA
112	71	2	0.714907	-0.173094	0.0853215	1.88468	0.00738814	3.8856e-05	0.364399	-0.316228	0.0835269	-0.139258	-0.781165	0.370095	0.742305	1.6996	0.7045	LVHA
112	71	2	0.144088	0.390078	-0.401157	2.24303	0.0410723	6.45882e-05	0.364399	1.26491	0.918796	0.117924	-0.0858238	-0.317293	-0.772077	-0.5543	-1.239	HVLA
112	71	2	0.666607	-0.044055	1.20702	2.03921	0.0135562	4.51749e-05	-0.850265	-0.316228	-0.751742	-1.11494	-0.437233	-0.955023	-0.882418	-0.2491	1.9593	LVLA
112	71	2	-2.54466	1.03194	-1.86421	2.20362	0.0205329	5.98494e-05	1.57906	-0.316228	0.918796	0.937403	0.0332199	1.1135	0.126414	0.7483	0.7886	neutral
112	71	2	0.851936	1.70921	0.545641	2.21113	0.0391766	6.37806e-05	0.364399	1.26491	0.918796	1.3185	1.44533	1.15426	-0.0087774	-0.7149	-1.3695	HVHA
112	71	2	-0.171528	0.151392	-0.0127699	1.91539	0.0172263	3.98882e-05	-0.850265	-1.89737	-1.58701	-1.30276	-1.32613	-0.734974	-1.03744	-0.7778	0.2145	HVLA
112	71	2	0.692704	-1.71926	-0.186186	2.15033	0.0173105	5.10903e-05	-2.06493	-0.316228	-1.58701	-0.788488	-0.75663	-0.967513	-0.742701	-0.4045	0.1902	LVLA
112	71	2	-0.25081	0.277444	-1.03462	1.89059	0.0125881	3.95678e-05	0.364399	-0.316228	0.0835269	-0.933007	-0.645895	-1.45871	-0.488252	1.6877	-0.3918	LVHA
113	26	2	-0.769421	-0.156958	-0.588285	2.54406	0.0595226	9.15708e-05	1.03712	0.572078	0.854911	-0.63642	-0.394512	-0.253692	-0.130043	-0.0775	0.1707	neutral
113	26	2	-0.714601	-0.326754	-1.23222	2.24443	0.0837614	8.35759e-05	-0.444478	-0.858116	-0.699472	-0.603389	-0.957141	-1.12762	0.0606498	-0.1326	-0.4909	HVHA
113	26	2	1.61665	1.25406	1.61765	2.53518	0.167668	0.000154247	1.03712	0.572078	0.854911	1.26746	0.917286	1.26606	1.70662	-1.0776	-0.0361	LVHA
113	26	2	0.0567262	-0.696284	0.888402	3.05025	0.16456	0.000168066	1.03712	0.572078	0.854911	0.725425	1.09391	0.286546	-0.643461	0.7472	-2.3834	HVLA
113	26	2	-0.197325	1.02019	-0.560316	2.75611	0.0850443	0.000100677	-0.444478	-0.858116	-0.699472	-0.19916	-0.823431	0.174974	-0.633819	1.1681	-0.4911	LVLA
113	26	2	-0.723915	-1.59076	-0.708461	2.63431	0.0991358	0.000102457	-0.444478	-0.858116	-0.699472	1.22665	0.528932	1.94537	-0.956108	0.6948	-0.0531	neutral
113	26	2	-0.805857	-0.963402	-0.890782	2.52334	0.046255	7.82319e-05	-0.444478	-0.858116	-0.699472	-1.39023	-0.87493	-1.04011	-0.400712	0.2702	0.8704	HVHA
113	26	2	0.718805	0.211767	0.415581	2.54424	0.0499406	8.90439e-05	1.03712	2.00227	1.6321	-0.559995	-0.147376	-0.836035	-0.360976	-0.0824	0.7488	HVLA
113	26	2	-0.858631	-0.238452	-0.303635	2.30006	0.0665156	6.50981e-05	-1.92607	-0.858116	-1.47666	-0.985954	-1.07301	0.177552	-0.570914	0.6923	1.0565	LVLA
113	26	2	1.67757	1.48659	1.36207	2.74442	0.23783	0.000142294	-0.444478	0.572078	0.0777192	1.15561	1.73026	-0.593053	1.92876	-2.2025	0.6082	LVHA
114	27	2	-0.362119	1.52156	-0.549426	10.8627	0.365464	0.00145998	0.316228	-1.58549	-1.26491	-0.717574	-0.891366	0.153698	-0.589605	-1.1066	-0.3357	neutral
114	27	2	0.790174	-1.18288	0.594123	10.565	0.415044	0.00138645	0.316228	0.176166	0.316228	1.36607	2.19973	0.669096	-0.404825	-0.5606	-1.6243	HVHA
114	27	2	0.483939	0.176007	0.67133	10.4708	0.384343	0.00131004	0.316228	0.176166	0.316228	-0.979163	-0.641417	-0.280705	-0.842253	2.0156	-0.373	LVHA
114	27	2	1.23036	-0.705679	0.613977	9.8326	0.326154	0.00115816	0.316228	0.176166	0.316228	0.198506	-0.145741	1.02535	0.118815	-0.6818	2.3254	HVLA
114	27	2	-0.250464	-0.913106	0.160861	9.1682	0.297058	0.00101089	0.316228	0.176166	0.316228	0.374197	0.297572	0.862347	1.42014	0.943	-0.2529	LVLA
114	27	2	-0.559581	-1.02962	-1.28995	10.7419	0.313532	0.00137857	0.316228	-1.58549	-1.26491	1.06083	0.26489	-0.0295596	-1.05119	-0.6911	-0.4989	neutral
114	27	2	-2.37508	1.3687	-2.02579	10.7882	0.474793	0.00134681	0.316228	0.176166	0.316228	-0.903507	-0.787874	-0.941852	-1.14412	0.0525	0.1692	HVHA
114	27	2	0.625817	-0.16439	0.162579	9.49512	0.170971	0.00102006	0.316228	1.93783	1.89737	-1.52361	-0.765803	-1.69785	0.0552445	-0.5103	0.0918	HVLA
114	27	2	0.185518	-0.0503426	1.2285	10.1715	0.354742	0.0012666	0.316228	0.176166	0.316228	1.10329	1.08872	1.31464	0.794817	-0.4915	0.5868	LVLA
114	27	2	0.231441	0.979742	0.433802	9.8445	0.507564	0.00118422	-2.84605	0.176166	-1.26491	0.0209687	-0.618703	-1.07516	1.64297	1.0307	-0.0883	LVHA
116	23	2	-0.672983	-0.484486	-0.963485	1.91356	0.0275452	4.2165e-05	-1.30586	-0.850265	-1.14229	-0.992394	-0.909451	-0.808129	-0.589959	0.0891	-0.8281	neutral
116	23	2	-1.1995	1.06375	0.12187	1.89557	0.379395	0.000181056	-0.217643	-0.850265	-0.541083	1.79263	0.746336	-1.18312	1.41116	-0.4159	-0.4161	HVHA
116	23	2	1.1097	-0.19823	-0.348116	2.18702	0.119271	0.000101637	0.870572	0.364399	0.661324	0.605584	1.75832	0.982669	0.908234	2.2011	-0.6113	LVHA
116	23	2	-1.3791	0.384591	-1.68687	2.16708	0.0437316	6.60957e-05	0.870572	0.364399	0.661324	-0.387619	-0.452622	-0.636207	0.00139923	0.4583	0.4073	HVLA
116	23	2	-0.258641	-1.73474	0.507496	1.875	0.0165783	3.96141e-05	-1.30586	-0.850265	-1.14229	-0.885688	-1.08944	0.343606	-0.879026	-0.4744	0.1947	LVLA
116	23	2	-0.46959	-1.15528	-0.941785	2.13322	0.0491214	5.44453e-05	-0.217643	-0.850265	-0.541083	0.838189	0.361874	0.776967	-1.19331	-0.6732	0.7711	neutral
116	23	2	1.30723	1.1992	1.48335	1.81811	0.0428125	4.8326e-05	0.870572	1.57906	1.26253	0.632444	1.14226	0.425489	1.67795	-0.2304	1.1405	HVHA
116	23	2	1.22519	1.22512	1.24542	1.77761	0.0176812	3.5804e-05	-1.30586	-0.850265	-1.14229	-0.954314	-1.17856	0.2772	-0.8169	-0.2833	0.885	HVLA
116	23	2	-0.289715	-0.393384	0.179686	2.02172	0.0277343	5.33646e-05	0.870572	1.57906	1.26253	0.474467	0.154172	1.42424	-0.15684	-1.5034	-2.1307	LVLA
116	23	2	0.627416	0.0934529	0.402436	2.35314	0.0422991	6.59534e-05	0.870572	0.364399	0.661324	-1.1233	-0.532883	-1.60271	-0.362708	0.8321	0.5875	LVHA
117	71	2	0.176467	0.389176	0.231651	1.44451	0.00711872	2.42313e-05	0.474342	0	0.176166	0.437776	-0.264219	-1.22771	0.566631	0.6658	-0.185	LVHA
117	71	2	0.247385	-0.634984	0.256162	1.472	0.00712909	2.46132e-05	0.474342	0	0.176166	-1.08576	-0.413678	-1.00593	-2.64162	-2.0398	-0.457	HVLA
117	71	2	1.01847	0.0749186	1.05141	1.47177	0.00859537	2.52125e-05	0.474342	1.22474	1.057	0.780747	0.818415	0.17198	-0.0873803	-0.0232	0.6026	LVLA
117	71	2	-0.042505	1.63585	-0.54106	1.45907	0.00679364	2.42445e-05	0.474342	0	0.176166	-2.28032	-1.67058	-1.40115	0.412492	-1.189	-2.1873	neutral
117	71	2	0.416777	-1.65555	0.549562	1.37761	0.0262973	2.42247e-05	0.474342	1.22474	1.057	0.539832	0.776435	-0.194318	0.163483	-0.0578	0.0378	HVHA
117	71	2	0.325573	0.0468094	0.44736	1.46151	0.00596577	2.47188e-05	0.474342	1.22474	1.057	0.333367	-0.35179	1.32599	-0.497387	-0.1248	0.1928	HVLA
117	71	2	-2.14217	0.143778	-1.99508	1.46787	0.00509274	2.44481e-05	0.474342	0	0.176166	-0.479232	-0.636076	1.56765	0.831669	0.8998	1.6302	LVHA
121	77	2	-0.0840746	1.85397	-0.13782	1.83586	0.0322695	3.81839e-05	-1.65616	1.03712	-0.751742	-0.713044	0.271796	-1.81279	-0.648045	-0.6703	0.2249	neutral
121	77	2	-1.83005	-0.206318	-1.76074	1.77806	0.0110697	3.59488e-05	-0.621059	1.03712	0.0835269	1.49828	1.65745	-0.206884	1.03238	0.1825	0.2246	HVHA
121	77	2	0.478744	-0.230875	0.446688	1.82646	0.0253444	4.15347e-05	0.414039	-0.444478	0.0835269	0.238569	1.05007	-0.163589	1.66115	1.4236	0.6908	LVHA
121	77	2	0.61082	-0.5722	0.608372	1.97232	0.0387093	5.49691e-05	1.44914	1.03712	1.75407	0.0398372	0.224101	0.28503	-0.10317	-0.825	-0.2939	HVLA
121	77	2	2.03093	0.233506	2.10491	1.90949	0.0191998	4.28444e-05	1.44914	-0.444478	0.918796	-1.64983	-1.41227	-0.985582	-0.57424	0.0972	-1.0015	LVLA
121	77	2	0.19573	-0.0412582	0.133735	1.7981	0.0219649	3.58821e-05	-0.621059	-1.92607	-1.58701	1.34825	0.0503405	1.80924	-1.01841	-1.088	-1.4135	neutral
121	77	2	-0.0195178	0.318921	0.0186776	1.77403	0.0164596	3.56059e-05	0.414039	-0.444478	0.0835269	0.694674	0.683057	1.02521	1.48038	-1.3634	-0.1926	HVHA
121	77	2	-0.153548	1.2246	-0.153197	1.81315	0.0238295	3.68728e-05	-0.621059	-0.444478	-0.751742	-1.00586	-1.03556	-0.0542236	-0.735569	1.0914	-0.4307	HVLA
121	77	2	-0.391631	-1.56658	-0.481572	1.93814	0.0214712	4.54302e-05	-0.621059	-0.444478	-0.751742	-0.0633562	-1.18129	-0.307996	-0.396009	-0.0961	-0.0679	LVLA
121	77	2	-0.837398	-1.01377	-0.779053	1.83209	0.00786155	3.73724e-05	0.414039	1.03712	0.918796	-0.38753	-0.307691	0.411588	-0.698463	1.2481	2.2599	LVHA
124	24	2	0.73439	-0.353246	0.0851356	3.8339	0.0218965	0.000163987	1.03712	-0.316228	0.858116	-0.837863	-0.771293	-1.0764	0.983903	0.9107	1.1258	neutral
124	24	2	-0.658016	-0.307203	0.0617911	4.29631	0.148627	0.00027765	1.03712	-0.316228	0.858116	1.47555	1.9833	2.20396	0.766233	-1.0275	-1.0908	HVHA
124	24	2	0.28412	0.41076	-0.306244	4.0911	0.0487875	0.000183772	-1.92607	-0.316228	-2.00227	-1.1545	-0.389342	-0.103877	-1.24298	0.9254	-0.0414	LVHA
124	24	2	0.571792	0.780311	0.353723	3.66952	0.0338153	0.000154633	1.03712	-0.316228	0.858116	-0.430063	-0.691375	-1.08865	1.66024	-0.6279	0.1951	HVLA
124	24	2	-0.375339	1.07722	0.160376	3.99437	0.031151	0.000172908	-0.444478	-0.316228	-0.572078	0.353972	0.475025	-0.624967	-0.82495	-1.7868	-1.9792	LVLA
124	24	2	-0.228773	-1.99504	-0.524622	3.99593	0.0315198	0.000175684	1.03712	-0.316228	0.858116	0.0215006	-0.208129	0.487766	0.608689	-0.3157	0.7308	neutral
124	24	2	2.04246	0.862023	2.01311	3.72446	0.0391734	0.000161407	-0.444478	2.84605	0.858116	1.90607	1.483	0.913408	0.236212	-0.4599	-0.8738	HVHA
124	24	2	-0.902438	-1.02594	-1.28417	3.89676	0.0281942	0.00016828	-0.444478	-0.316228	-0.572078	-0.354948	-0.564068	0.0127417	-1.22361	0.2372	0.4982	HVLA
124	24	2	-1.55961	-0.400882	-1.42215	3.7218	0.0255897	0.000151847	-0.444478	-0.316228	-0.572078	-0.834928	-0.96532	-0.184621	-0.675493	1.0226	0.788	LVLA
124	24	2	0.0914175	0.951998	0.863046	4.32125	0.0654888	0.000211888	-0.444478	-0.316228	-0.572078	-0.144793	-0.351799	-0.539353	-0.288249	1.1219	0.6472	LVHA
126	23	2	1.11307	-2.13075	1.53412	2.52441	0.0311172	7.57667e-05	0.474342	1.03712	0.802732	0.940584	1.16171	0.984518	1.3387	0.3407	-0.1849	neutral
126	23	2	-0.290208	-1.24264	-0.090229	2.45303	0.0166682	6.92722e-05	0.474342	-0.444478	0.0729756	-0.476402	-0.588043	-0.378962	0.413721	-1.8163	0.2397	HVHA
126	23	2	0.725051	0.775465	0.824317	2.61316	0.0201145	7.92315e-05	0.474342	-0.444478	0.0729756	-0.264217	-0.315305	-0.512626	-0.942543	1.1196	1.0706	LVHA
126	23	2	0.698423	0.472701	0.665615	2.88627	0.127846	0.000123423	-0.711512	-0.444478	-0.656781	1.21166	0.766649	1.32556	0.785626	-1.2714	-1.289	HVLA
126	23	2	0.13496	0.29284	0.0714575	2.32364	0.00881933	6.12573e-05	-0.711512	1.03712	0.0729756	-1.19133	-0.736427	-1.68331	-0.656932	0.8572	1.0844	LVLA
126	23	2	-0.253435	0.439869	-0.154181	2.40785	0.0220868	7.00759e-05	1.6602	1.03712	1.53249	-0.0978403	-0.38725	1.05314	0.657453	-0.1151	-0.9439	neutral
126	23	2	-2.40356	0.605645	-2.11085	2.48666	0.0160306	7.06761e-05	0.474342	-0.444478	0.0729756	1.12427	0.697691	0.0810015	0.319641	0.344	0.4871	HVHA
126	23	2	-0.195399	0.986688	0.459472	2.61502	0.0425741	7.68529e-05	-1.89737	-1.92607	-2.11629	-1.08356	-1.32182	-0.643245	-1.42376	-0.8883	-1.5471	HVLA
126	23	2	0.807677	0.375176	-0.375748	2.44806	0.0289277	6.81429e-05	-0.711512	-0.444478	-0.656781	-1.19293	-0.948176	-0.972893	-1.34529	0.5773	-0.0973	LVLA
126	23	2	-0.336582	-0.575003	-0.823968	2.64619	0.0430877	8.52947e-05	0.474342	1.03712	0.802732	1.02976	1.67097	0.746823	0.853385	0.8523	1.1804	LVHA
